# Supplementary material for: Administration of Multivalent Influenza Virus Recombinant Hemagglutinin Vaccine in Combination-Adjuvant Elicits Broad Reactivity Beyond the Vaccine Components
Source: Front Immunol. 2021 Jul 14;12:692151. doi: 10.3389/fimmu.2021.692151 (PMC8318558; doi:10.3389/fimmu.2021.692151)
Supplement: Supplementary file 2 [file Table_1.xlsx]

## Sheet: Array content 
	Index	Block	Column	Row	Cat#(SinoBio)	Full ID	Year	Mol ID1	Mol ID2	Tags	Mutations	Type	Subtype	H	N	Expression
	1	1	1	1	FIDUCIAL
	2	1	2	1	PBST
	3	1	3	1	PBST
	4	1	4	1	FIDUCIAL
	5	1	5	1	PBST
	6	1	6	1	PBST
	7	1	7	1	PBST
	8	1	8	1	PBST
	9	1	9	1	PBST
	10	1	10	1	PBST
	11	1	11	1	PBST
	12	1	12	1	FIDUCIAL
	13	1	13	1	PBST
	14	1	14	1	PBST
	15	1	15	1	PBST
	16	1	16	1	PBST
	17	1	17	1	PBST
	18	1	18	1	FIDUCIAL
	19	1	1	2	PBST
	20	1	2	2	IgGmix-0.1
	21	1	3	2	IgGmix-0.03
	22	1	4	2	PBST
	23	1	5	2	a-Hu IgG 0.3
	24	1	6	2	a-Hu IgG 0.1
	25	1	7	2	11058-V07B	A/California/04/2009	2009	NA		His		A	H1N1		1	Baculo
	26	1	8	2	40462-V08H1	B/Wisconsin/02/2012	2012	HA	HA1	His		B	B	B		HEK293
	27	1	9	2	40179-V08B	A/duck/NewZealand/76/1984	1984	HA	HA0	His		A	H9N1	9		Baculo
	28	1	10	2	40494-V08B	A/Missouri/09/2014	2014	HA	HA0	His		A	H3N2	3		Baculo
	29	1	11	2	40431-V08H1	B/Brisbane/3/2007	2007	HA	HA1	His		B	B	B		HEK293
	30	1	12	2	40158-V08B	A/chicken/Vietnam/NCVD016/2008	2008	HA	HA0	His		A	H5N1	5		Baculo
	31	1	13	2	40489-V08H1	A/Hanoi/EL134/2008	2008	HA	HA1	His		A	H3N2	3		HEK293
	32	1	14	2	40487-V08H1	A/Philippines/472/2002	2002	HA	HA1	His		A	H3N2	3		HEK293
	33	1	15	2	40193-V08B	A/australianshelduck/WesternAustralia/1756/1983	1983	HA	HA0	His		A	H15N2	15		Baculo
	34	1	16	2	40359-V08B	A/JiangxiDonghu/346/2013	2013	HA	HA0	His		A	H10N8	10		Baculo
	35	1	17	2	40488-V08B	A/Fujian/411/2002	2002	HA	HA0	His		A	H3N2	3		Baculo
	36	1	18	2	40464-V08B	A/Albany/12/1951	1951	HA	HA0	His		A	H1N1	1		Baculo
	37	1	1	3	40008-V08H1	A/mallardduck/Alberta/299/1977	1977	HA	HA1	His		A	H4N4	4		HEK293
	38	1	2	3	11709-V08H1	A/whooperswan/Mongolia/244/2005	2005	HA	HA1	His		A	H5N1	5		HEK293
	39	1	3	3	11707-V08H1	A/Aichi/2/1968	1968	HA	HA1	His		A	H3N2	3		HEK293
	40	1	4	3	40479-V08H2	A/England/42/1972	1972	HA	HA1	His		A	H3N2	3		HEK293
	41	1	5	3	40179-V08H1	A/duck/NewZealand/76/1984	1984	HA	HA1	His		A	H9N1	9		HEK293
	42	1	6	3	40497-V08B	A/Switzerland/9715293/2013	2013	HA	HA0	His		A	H3N2	3		Baculo
	43	1	7	3	40487-V08B	A/Philippines/472/2002	2002	HA	HA0	His		A	H3N2	3		Baculo
	44	1	8	3	11718-V08H1	A/greenwingedteal/ALB/199/1991	1991	HA	HA1	His		A	H12N5	12		HEK293
	45	1	9	3	11684-V08H	A/PuertoRico/8/1934	1934	HA	HA0	His		A	H1N1	1		HEK293
	46	1	10	3	40024-V08H1	A/goose/Guangdong/1/1996	1996	HA	HA1	His		A	H5N1	5		HEK293
	47	1	11	3	10003-V04H2	A/Vietnam/1203/2004	2004	HA	HA2	Fc		A	H5N1	5		HEK293
	48	1	12	3	11709-V08H	A/whooperswan/Mongolia/244/2005	2005	HA	HA0	His		A	H5N1	5		HEK293
	49	1	13	3	40433-V08H1	A/bluewingedteal/Louisiana/SG00073/2007	2007	HA	HA1	His		A	H10N7	10		HEK293
	50	1	14	3	40569-V07H	A/HongKong/4801/2014	2014	NA		His		A	H3N2		2	HEK293
	51	1	15	3	40119-V08H1	A/Guiyang/1/1957	1957	HA	HA1	His		A	H2N2	2		HEK293
	52	1	16	3	40163-V08H	B/Victoria/02/1987	1987	HA	HA1	His		B	B	B		HEK293
	53	1	17	3	40043-V08B1	A/Perth/16/2009	2009	HA	HA0	His	Y108F	A	H3N2	3		Baculo
	54	1	18	3	11229-V08H	A/HongKong/1073/1999	1999	HA	HA0	His		A	H9N2	9		HEK293
	55	1	1	4	40187-V08B	A/thickbilledmurre/Newfoundland/031/2007	2007	HA	HA0	His		A	H11N2	11		Baculo
	56	1	2	4	40323-V08B	A/littleyellowshoulderedbat/Guatemala/164/2009	2009	HA	HA0	His		A	H17N10	17		Baculo
	57	1	3	4	11056-V08H	A/Brisbane/10/2007	2007	HA	HA0	His		A	H3N2	3		HEK293
	58	1	4	4	11062-V08H2	A/Vietnam/1194/2004	2004	HA	HA0	His		A	H5N1	5		HEK293
	59	1	5	4	40015-V08H	A/Hubei/1/2010	2010	HA	HA0	His		A	H5N1	5		HEK293
	60	1	6	4	11088-V08H	A/Japan/305/1957	1957	HA	HA0	His		A	H2N2	2		HEK293
	61	1	7	4	40192-V08B	A/mallard/Astrakhan/263/1982	1982	HA	HA0	His		A	H14N5	14		Baculo
	62	1	8	4	11702-V08H	A/Egypt/N05056/2009	2009	HA	HA0	His		A	H5N1	5		HEK293
	63	1	9	4	11687-V08H	A/Ohio/UR060991/2007	2007	HA	HA0	His		A	H1N1	1		HEK293
	64	1	10	4	11688-V08H	A/Canada/720/2005	2005	HA	HA0	His		A	H2N2	2		HEK293
	65	1	11	4	40436-V08H1	A/NewYork/55/2004	2004	HA	HA1	His		A	H3N2	3		HEK293
	66	1	12	4	40105-V08H1	A/Hangzhou/1/2013	2013	HA	HA1	His		A	H7N9	7		HEK293
	67	1	13	4	40393-V08B	A/swine/Belgium/1/1998	1998	HA	HA0	His		A	H1N1	1		Baculo
	68	1	14	4	40461-V08H1	B/HongKong/05/1972	1972	HA	HA1	His		B	B	B		HEK293
	69	1	15	4	11708-V08H	A/SolomonIslands/3/2006	2006	HA	HA0	His		A	H1N1	1		HEK293
	70	1	16	4	10003-V06H3	A/Vietnam/1203/2004	2004	HA	HA0	His, Fc	RERRRKKR->TETR	A	H5N1	5		HEK293
	71	1	17	4	40390-V08H1	A/duck/Hunan/819/2009	2009	HA	HA1	His		A	H4N2	4		HEK293
	72	1	18	4	40106-V08H	A/pigeon/Shanghai/S1069/2013	2013	HA	HA0	His		A	H7N9	7		HEK293
	73	1	1	5	40145-V08H1	A/Victoria/361/2011	2011	HA	HA1	His		A	H3N2	3		HEK293
	74	1	2	5	11718-V08H	A/greenwingedteal/ALB/199/1991	1991	HA	HA0	His		A	H12N5	12		HEK293
	75	1	3	5	11719-V08H1	A/guineafowl/HongKong/WF10/1999	1999	HA	HA1	His		A	H9N2	9		HEK293
	76	1	4	5	40009-V08H	A/NewYork/18/2009	2009	HA	HA0	His		A	H1N1	1		HEK293
	77	1	5	5	40372-V08H1	A/chicken/Jilin/9/2004	2004	HA	HA1	His		A	H5N1	5		HEK293
	78	1	6	5	11713-V08H1	A/HongKong/213/2003	2003	HA	HA1	His	S28W	A	H5N1	5		HEK293
	79	1	7	5	11972-V08H1	A/Wisconsin/67/2005	2005	HA	HA1	His		A	H3N2	3		HEK293
	80	1	8	5	11716-V08H	B/Malaysia/2506/2004	2004	HA	HA0	His		B	B	B		HEK293
	81	1	9	5	11720-V08H1	A/duck/Australia/341/1983	1983	HA	HA1	His		A	H15N8	15		HEK293
	82	1	10	5	11706-V08H1	A/swine/Ontario/019111/1999	1999	HA	HA1	His		A	H4N6	4		HEK293
	83	1	11	5	11710-V08H1	A/Cambodia/R0405050/2007	2007	HA	HA1	His		A	H5N1	5		HEK293
	84	1	12	5	11712-V08H	A/chicken/India/NIV33487/2006	2006	HA	HA0	His		A	H5N1	5		HEK293
	85	1	13	5	40104-V08H	A/Shanghai/1/2013	2013	HA	HA0	His		A	H7N9	7		HEK293
	86	1	14	5	11715-V08H1	A/Wyoming/03/2003	2003	HA	HA1	His		A	H3N2	3		HEK293
	87	1	15	5	40028-V08H1	A/duck/HongKong/562/1979	1979	HA	HA1	His		A	H10N9	10		HEK293
	88	1	16	5	11719-V08H	A/guineafowl/HongKong/WF10/1999	1999	HA	HA0	His		A	H9N2	9		HEK293
	89	1	17	5	40043-V08H1	A/Perth/16/2009	2009	HA	HA1	His		A	H3N2	3		HEK293
	90	1	18	5	40392-V08H1	A/NewJersey/8/1976	1976	HA	HA1	His		A	H1N1	1		HEK293
	91	1	1	6	11692-V08H	A/WSN/1933	1933	HA	HA0	His		A	H1N1	1		HEK293
	92	1	2	6	40109-V07H	A/Shanghai/1/2013	2013	NA		His		A	H7N9		9	HEK293
	93	1	3	6	11688-V08H1	A/Canada/720/2005	2005	HA	HA1	His		A	H2N2	2		HEK293
	94	1	4	6	40005-V08H	A/England/195/2009	2009	HA	HA0	His		A	H1N1	1		HEK293
	95	1	5	6	40146-V08B	A/HongKong/CUHK31987/2011	2011	HA	HA0	His		A	H3N2	3		Baculo
	96	1	6	6	11693-V08H	A/duck/HongKong/786/1979	1979	HA	HA0	His		A	H10N3	10		HEK293
	97	1	7	6	11714-V08H	A/mallard/Ohio/657/2002	2002	HA	HA0	His		A	H4N6	4		HEK293
	98	1	8	6	40028-V08H	A/duck/HongKong/562/1979	1979	HA	HA0	His		A	H10N9	10		HEK293
	99	1	9	6	11683-V08H1	A/NewCaledonia/20/1999	1999	HA	HA1	His		A	H1N1	1		HEK293
	100	1	10	6	11700-V08H	A/commonmagpie/HongKong/2256/2006	2006	HA	HA0	His		A	H5N1	5		HEK293
	101	1	11	6	11705-V08H	A/duck/Yangzhou/906/2002	2002	HA	HA0	His		A	H11N2	11		HEK293
	102	1	12	6	40027-V08H	A/chicken/HongKong/17/1977	1977	HA	HA0	His		A	H6N4	6		HEK293
	103	1	13	6	40035-V08H	A/Beijing/22808/2009	2009	HA	HA0	His		A	H1N1	1		HEK293
	104	1	14	6	11085-V08H	A/California/07/2009 HA1+HA2 His tag	2009	HA	HA0	His		A	H1N1	1		HEK293
	105	1	15	6	11048-V08H2	A/Anhui/1/2005	2005	HA	HA1	His		A	H5N1	5		HEK293
	106	1	16	6	10003-V06H1	A/Vietnam/1203/2004	2004	HA	HA1	His, Fc		A	H5N1	5		HEK293
	107	1	17	6	40174-V08B	A/HongKong/35820/2009	2009	HA	HA0	His		A	H9N2	9		Baculo
	108	1	18	6	40065-V08H1	A/Thailand/1/2004	2004	HA	HA1	His		A	H5N1	5		HEK293
	109	1	1	7	11048-V08H4	A/Anhui/1/2005	2005	HA	HA0	His		A	H5N1	5		HEK293
	110	1	2	7	40026-V08H1	A/Cambodia/S1211394/2008	2008	HA	HA1	His		A	H5N1	5		HEK293
	111	1	3	7	40199-V07H	A/Aichi/2/1968	1968	NA		His		A	H3N2		2	HEK293
	112	1	4	7	11212-V08B	A/chicken/Netherlands/1/2003	2003	HA	HA0	His		A	H7N7	7		Baculo
	113	1	5	7	11694-V08H	A/japanesewhiteeye/HongKong/1038/2006	2006	HA	HA0	His		A	H5N1	5		HEK293
	114	1	6	7	40146-V08H1	A/HongKong/CUHK31987/2011	2011	HA	HA1	His		A	H3N2	3		HEK293
	115	1	7	7	11720-V08H	A/duck/Australia/341/1983	1983	HA	HA0	His		A	H15N8	15		HEK293
	116	1	8	7	11068-V08H	A/BrevigMission/1/1918	1918	HA	HA0	His		A	H1N1	1		HEK293
	117	1	9	7	40184-V08B	A/mallard/Minnesota/SG00194/2007	2007	HA	HA0	His		A	H10N3	10		Baculo
	118	1	10	7	11706-V08H	A/swine/Ontario/019111/1999	1999	HA	HA0	His		A	H4N6	4		HEK293
	119	1	11	7	11683-V08H	A/NewCaledonia/20/1999	1999	HA	HA0	His		A	H1N1	1		HEK293
	120	1	12	7	40486-V08B	A/Netherlands/178/1995	1995	HA	HA0	His		A	H3N2	3		Baculo
	121	1	13	7	11684-V08H1	A/PuertoRico/8/1934	1934	HA	HA1	His		A	H1N1	1		HEK293
	122	1	14	7	40463-V08B	B/Utah/02/2012	2012	HA	HA0	His		B	B	B		Baculo
	123	1	15	7	11721-V08H	A/blackheadedgull/Netherlands/1/2000	2000	HA	HA0	His		A	H13N8	13		HEK293
	124	1	16	7	40154-V08H1	A/Moscow/10/1999	1999	HA	HA1	His		A	H3N2	3		HEK293
	125	1	17	7	40166-V08B	A/duck/Shantou/83/2000	2000	HA	HA0	His		A	H6N2	6		Baculo
	126	1	18	7	40392-V08B	A/NewJersey/8/1976	1976	HA	HA0	His		A	H1N1	1		Baculo
	127	1	1	8	40485-V08B	A/Nanchang/933/1995	1995	HA	HA0	His		A	H3N2	3		Baculo
	128	1	2	8	40132-V08B	A/Texas/36/1991	1991	HA	HA0	His		A	H1N1	1		Baculo
	129	1	3	8	40149-V08B	A/Sydney/5/1997	1997	HA	HA0	His		A	H3N2	3		Baculo
	130	1	4	8	11715-V08H	A/Wyoming/03/2003	2003	HA	HA0	His		A	H3N2	3		HEK293
	131	1	5	8	11068-V08H1	A/BrevigMission/1/1918	1918	HA	HA1	His		A	H1N1	1		HEK293
	132	1	6	8	11711-V08H	A/blackheadedgull/Sweden/5/1999	1999	HA	HA0	His		A	H16N3	16		HEK293
	133	1	7	8	40016-V08H1	B/Brisbane/60/2008	2008	HA	HA1	His		B	B	B		HEK293
	134	1	8	8	11676-VNAHC	A/Anhui/1/2005	2005	NA		None		A	H5N1		1	HEK293
	135	1	9	8	40006-V08H	A/Texas/05/2009	2009	HA	HA0	His		A	H1N1	1		HEK293
	136	1	10	8	11055-V08H4	A/California/04/2009	2009	HA	HA1	His		A	H1N1	1		HEK293
	137	1	11	8	40203-VNAHC	B/Brisbane/60/2008	2008	NA		None		B	B		B	HEK293
	138	1	12	8	11689-V08H	A/HongKong/483/1997	1997	HA	HA0	His		A	H5N1	5		HEK293
	139	1	13	8	40157-V08B	B/Yamagata/16/1988	1988	HA	HA0	His		B	B	B		Baculo
	140	1	14	8	11055-V08H	A/California/04/2009	2009	HA	HA0	His		A	H1N1	1		HEK293
	141	1	15	8	40103-V08H1	A/Anhui/1/2013	2013	HA	HA1	His		A	H7N9	7		HEK293
	142	1	16	8	40045-VNAHC	A/Egypt/2321NAMRU3/2007	2007	NA		None		A	H5N1		1	HEK293
	143	1	17	8	40001-V08H	A/duck/HongKong/P46/1997	1997	HA	HA0	His		A	H5N1	5		HEK293
	144	1	18	8	40049-V08H1	A/Egypt/3300NAMRU3/2008	2008	HA	HA1	His		A	H5N1	5		HEK293
	145	1	1	9	11212-V08H1	A/chicken/Netherlands/1/2003	2003	HA	HA1	His		A	H7N7	7		HEK293
	146	1	2	9	40043-V08H	A/Perth/16/2009	2009	HA	HA0	His		A	H3N2	3		HEK293
	147	1	3	9	40174-V08H1	A/HongKong/35820/2009	2009	HA	HA1	His		A	H9N2	9		HEK293
	148	1	4	9	40350-V08B	A/California/06/2009	2009	HA	HA0	His		A	H1N1	1		Baculo
	149	1	5	9	11697-V08H	A/Egypt/2321NAMRU3/2007	2007	HA	HA0	His		A	H5N1	5		HEK293
	150	1	6	9	40128-V08H1	A/turkey/Italy/214845/2002	2002	HA	HA1	His		A	H7N3	7		HEK293
	151	1	7	9	40117-V08H1	A/barheadedgoose/Qinghai/1A/2005	2005	HA	HA1	His		A	H5N1	5		HEK293
	152	1	8	9	11062-V08H1	A/Vietnam/1194/2004	2004	HA	HA0	His	RERRRKKR->TETR	A	H5N1	5		HEK293
	153	1	9	9	40324-V08H1	A/flatfacedbat/Peru/033/2010	2010	HA	HA1	His		A	H18N11	18		HEK293
	154	1	10	9	11693-V08H1	A/duck/HongKong/786/1979	1979	HA	HA1	His		A	H10N3	10		HEK293
	155	1	11	9	40036-V08H1	A/chicken/HongKong/G9/1997	1997	HA	HA1	His		A	H9N2	9		HEK293
	156	1	12	9	11972-V08H	A/Wisconsin/67/2005	2005	HA	HA0	His		A	H3N2	3		HEK293
	157	1	13	9	11692-V08H1	A/WSN/1933	1933	HA	HA1	His		A	H1N1	1		HEK293
	158	1	14	9	40476-V08B	A/Johannesburg/33/1994	1994	HA	HA0	His		A	H3N2	3		Baculo
	159	1	15	9	40476-V08H	A/Johannesburg/33/1994	1994	HA	HA1	His		A	H3N2	3		HEK293
	160	1	16	9	40133-V08B	A/Beijing/262/1995	1995	HA	HA0	His		A	H1N1	1		Baculo
	161	1	17	9	40133-V08H1	A/Beijing/262/1995	1995	HA	HA1	His		A	H1N1	1		HEK293
	162	1	18	9	40168-V08H1	A/mallard/Ohio/217/1998	1998	HA	HA1	His		A	H6N8	6		HEK293
	163	1	1	10	11082-V08B	A/Netherlands/219/2003	2003	HA	HA0	His		A	H7N7	7		Baculo
	164	1	2	10	40498-V08B	B/Phuket/3073/2013	2013	HA	HA0	His		B	B	B		Baculo
	165	1	3	10	40103-V08H	A/Anhui/1/2013	2013	HA	HA0	His		A	H7N9	7		HEK293
	166	1	4	10	40017-V07H	A/Babol/36/2005	2005	NA		His		A	H3N2		2	HEK293
	167	1	5	10	40184-V08H1	A/mallard/Minnesota/SG00194/2007	2007	HA	HA1	His		A	H10N3	10		HEK293
	168	1	6	10	40101-V08H1	A/Memphis/1/1968	1968	HA	HA1	His		A	H3N2	3		HEK293
	169	1	7	10	11052-V08H	A/Brisbane/59/2007	2007	HA	HA0	His		A	H1N1	1		HEK293
	170	1	8	10	40169-V08H1	A/turkey/Italy/4602/1999	1999	HA	HA1	His		A	H7N1	7		HEK293
	171	1	9	10	40152-V08B	A/GuangdongLuohu/1256/2009	2009	HA	HA0	His		A	H3N2	3		Baculo
	172	1	10	10	11723-V08H	A/northernshoveler/California/HKWF115/2007	2007	HA	HA0	His		A	H6N1	6		HEK293
	173	1	11	10	40354-V08B	A/Texas/50/2012	2012	HA	HA0	His		A	H3N2	3		Baculo
	174	1	12	10	40149-V08H1	A/Sydney/5/1997	1997	HA	HA1	His		A	H3N2	3		HEK293
	175	1	13	10	40359-V08H1	A/JiangxiDonghu/346/2013	2013	HA	HA1	His		A	H10N8	10		HEK293
	176	1	14	10	40118-V08B	A/California/7/2004	2004	HA	HA0	His		A	H3N2	3		Baculo
	177	1	15	10	40106-V08H1	A/pigeon/Shanghai/S1069/2013	2013	HA	HA1	His		A	H7N9	7		HEK293
	178	1	16	10	11722-V08H	A/pintailduck/Alberta/115/1979	1979	HA	HA0	His		A	H8N4	8		HEK293
	179	1	17	10	40088-V08H1	A/chicken/Yamaguchi/7/2004	2004	HA	HA1	His		A	H5N1	5		HEK293
	180	1	18	10	40160-V08B	A/barnswallow/HongKong/D101161/2010	2010	HA	HA0	His		A	H5N1	5		Baculo
	181	1	1	11	40196-VNAHC	A/PuertoRico/8/1934	1934	NA		None		A	H1N1		1	HEK293
	182	1	2	11	40191-V08H1	B/Massachusetts/03/2010	2010	HA	HA1	His		B	B	B		HEK293
	183	1	3	11	40090-V08B	A/NewYork/1/1918	1918	HA	HA0	His		A	H1N1	1		Baculo
	184	1	4	11	40170-V08H1	A/ruddyturnstone/NewJersey/563/2006	2006	HA	HA1	His		A	H7N2	7		HEK293
	185	1	5	11	40060-V08H1	A/Hubei/1/2010	2010	HA	HA1	His		A	H5N1	5		HEK293
	186	1	6	11	40151-V08B	A/Victoria/208/2009	2009	HA	HA0	His		A	H3N2	3		Baculo
	187	1	7	11	40134-V08B	A/USSR/90/1977	1977	HA	HA0	His		A	H1N1	1		Baculo
	188	1	8	11	40003-V08H1	A/duck/HongKong/448/1978	1978	HA	HA1	His		A	H9N2	9		HEK293
	189	1	9	11	40181-V08H1	A/shorebird/Delaware/261/2003	2003	HA	HA1	His		A	H9N5	9		HEK293
	190	1	10	11	40119-V08B	A/Guiyang/1/1957	1957	HA	HA0	His		A	H2N2	2		Baculo
	191	1	11	11	40022-V08H1	A/Vietnam/UT31413II/2008	2008	HA	HA1	His		A	H5N1	5		HEK293
	192	1	12	11	40166-V08H1	A/duck/Shantou/83/2000	2000	HA	HA1	His		A	H6N2	6		HEK293
	193	1	13	11	40172-V08H1	A/mallard/Netherlands/33/2006	2006	HA	HA1	His		A	H7N8	7		HEK293
	194	1	14	11	40187-V08H1	A/thickbilledmurre/Newfoundland/031/2007	2007	HA	HA1	His		A	H11N2	11		HEK293
	195	1	15	11	11707-V08H	A/Aichi/2/1968	1968	HA	HA0	His		A	H3N2	3		HEK293
	196	1	16	11	40058-V08H1	A/reassortant/IVR-155/Victoria/210/2009	2009	HA	HA1	His		A	H3N2	3		HEK293
	197	1	17	11	40395-V08H1	A/Indiana/07/2012	2012	HA	HA1	His		A	H3N2	3		HEK293
	198	1	18	11	11698-V08H	A/duck/Hunan/795/2002	2002	HA	HA0	His		A	H5N1	5		HEK293
	199	1	1	12	40044-V08H	A/commonmagpie/HongKong/5052/2007	2007	HA	HA0	His		A	H5N1	5		HEK293
	200	1	2	12	40007-V08H	A/Ohio/07/2009	2009	HA	HA0	His		A	H1N1	1		HEK293
	201	1	3	12	40154-V08B	A/Moscow/10/1999	1999	HA	HA0	His		A	H3N2	3		Baculo
	202	1	4	12	11708-V08H1	A/SolomonIslands/3/2006	2006	HA	HA1	His		A	H1N1	1		HEK293
	203	1	5	12	40044-V08H1	A/commonmagpie/HongKong/5052/2007	2007	HA	HA1	His		A	H5N1	5		HEK293
	204	1	6	12	40116-V08H1	A/HongKong/1/1968	1968	HA	HA1	His		A	H1N1	1		HEK293
	205	1	7	12	40001-V08H1	A/duck/HongKong/P46/1997	1997	HA	HA1	His		A	H5N1	5		HEK293
	206	1	8	12	11055-V08H2	A/California/04/2009	2009	HA	HA0	His	IQS->RQRRRRK	A	H1N1	1		HEK293
	207	1	9	12	40477-V08H1	A/Texas/1/1977	1977	HA	HA1	His		A	H3N2	3		HEK293
	208	1	10	12	40105-V08H	A/Hangzhou/1/2013	2013	HA	HA0	His		A	H7N9	7		HEK293
	209	1	11	12	40178-V08B	A/HongKong/3239/2008	2008	HA	HA0	His		A	H9N2	9		Baculo
	210	1	12	12	40157-V08H1	B/Yamagata/16/1988	1988	HA	HA1	His		B	B	B		HEK293
	211	1	13	12	11082-V08H1	A/Netherlands/219/2003	2003	HA	HA1	His		A	H7N7	7		HEK293
	212	1	14	12	40108-V07H	A/Anhui/1/2013	2013	NA		His		A	H7N9		9	HEK293
	213	1	15	12	40460-V08H1	B/Ohio/01/2005	2005	HA	HA1	His		B	B	B		HEK293
	214	1	16	12	40435-V08H1	A/ChiangRai/277/2011	2011	HA	HA1	His		A	H3N2	3		HEK293
	215	1	17	12	40151-V08H1	A/Victoria/208/2009	2009	HA	HA1	His		A	H3N2	3		HEK293
	216	1	18	12	11713-V08H	A/HongKong/213/2003	2003	HA	HA0	His	S28W	A	H5N1	5		HEK293
	217	1	1	13	40134-V08H1	A/USSR/90/1977	1977	HA	HA1	His		A	H1N1	1		HEK293
	218	1	2	13	11723-V08H1	A/northernshoveler/California/HKWF115/2007	2007	HA	HA1	His		A	H6N1	6		HEK293
	219	1	3	13	11689-V08H1	A/HongKong/483/1997	1997	HA	HA1	His		A	H5N1	5		HEK293
	220	1	4	13	40324-V08B	A/flatfacedbat/Peru/033/2010	2010	HA	HA0	His		A	H18N11	18		Baculo
	221	1	5	13	40172-V08B	A/mallard/Netherlands/33/2006	2006	HA	HA0	His		A	H7N8	7		Baculo
	222	1	6	13	40029-V08H1	A/mallardduck/Alberta/342/1983	1983	HA	HA1	His		A	H12N1	12		HEK293
	223	1	7	13	40239-V08H	A/Shanghai/2/2013	2013	HA	HA0	His		A	H7N9	7		HEK293
	224	1	8	13	40193-V08H1	A/australianshelduck/WesternAustralia/1756/1983	1983	HA	HA1	His		A	H15N2	15		HEK293
	225	1	9	13	11716-V08H1	B/Malaysia/2506/2004	2004	HA	HA1	His		B	B	B		HEK293
	226	1	10	13	40393-V08H1	A/swine/Belgium/1/1998	1998	HA	HA1	His		A	H1N1	1		HEK293
	227	1	11	13	40008-V08H	A/mallardduck/Alberta/299/1977	1977	HA	HA0	His		A	H4N4	4		HEK293
	228	1	12	13	11705-V08H1	A/duck/Yangzhou/906/2002	2002	HA	HA1	His		A	H11N2	11		HEK293
	229	1	13	13	11690-V08H	A/goose/Guiyang/337/2006	2006	HA	HA0	His		A	H5N1	5		HEK293
	230	1	14	13	40004-V08H1	A/Xinjiang/1/2006	2006	HA	HA1	His		A	H5N1	5		HEK293
	231	1	15	13	11712-V08H1	A/chicken/India/NIV33487/2006	2006	HA	HA1	His		A	H5N1	5		HEK293
	232	1	16	13	40129-V08H1	A/chicken/SK/HR00011/2007	2007	HA	HA1	His		A	H7N3	7		HEK293
	233	1	17	13	40372-V08B	A/chicken/Jilin/9/2004	2004	HA	HA0	His		A	H5N1	5		Baculo
	234	1	18	13	40181-V08B	A/shorebird/Delaware/261/2003	2003	HA	HA0	His		A	H9N5	9		Baculo
	235	1	1	14	40006-V08H1	A/Texas/05/2009	2009	HA	HA1	His		A	H1N1	1		HEK293
	236	1	2	14	11704-V08H	A/mallard/Alberta/294/1977	1977	HA	HA0	His		A	H11N9	11		HEK293
	237	1	3	14	40181-V08B	A/shorebird/Delaware/261/2003	2003	HA	HA0	His		A	H9N5	9		Baculo
	238	1	4	14	11690-V08H1	A/goose/Guiyang/337/2006	2006	HA	HA1	His		A	H5N1	5		HEK293
	239	1	5	14	40004-V08H	A/Xinjiang/1/2006	2006	HA	HA0	His		A	H5N1	5		HEK293
	240	1	6	14	40003-V08B	A/duck/HongKong/448/1978	1978	HA	HA0	His		A	H9N2	9		Baculo
	241	1	7	14	40035-V08H1	A/Beijing/22808/2009	2009	HA	HA1	His		A	H1N1	1		HEK293
	242	1	8	14	11711-V08H1	A/blackheadedgull/Sweden/5/1999	1999	HA	HA1	His		A	H16N3	16		HEK293
	243	1	9	14	40132-V08H1	A/Texas/36/1991	1991	HA	HA1	His		A	H1N1	1		HEK293
	244	1	10	14	40350-V08H1	A/California/06/2009	2009	HA	HA1	His		A	H1N1	1		HEK293
	245	1	11	14	40158-V08H1	A/chicken/Vietnam/NCVD016/2008	2008	HA	HA1	His		A	H5N1	5		HEK293
	246	1	12	14	11702-V08H1	A/Egypt/N05056/2009	2009	HA	HA1	His		A	H5N1	5		HEK293
	247	1	13	14	40118-V08H1	A/California/7/2004	2004	HA	HA1	His		A	H3N2	3		HEK293
	248	1	14	14	40058-V08B	A/Victoria/210/2009	2009	HA	HA0	His		A	H3N2	3		Baculo
	249	1	15	14	40007-V08H1	A/Ohio/07/2009	2009	HA	HA1	His		A	H1N1	1		HEK293
	250	1	16	14	11714-V08H1	A/mallard/Ohio/657/2002	2002	HA	HA1	His		A	H4N6	4		HEK293
	251	1	17	14	11701-V08H1	A/duck/Laos/3295/2006	2006	HA	HA1	His		A	H5N1	5		HEK293
	252	1	18	14	11687-V08H1	A/Ohio/UR060991/2007	2007	HA	HA1	His		A	H1N1	1		HEK293
	253	1	1	15	11700-V08H1	A/commonmagpie/HongKong/2256/2006	2006	HA	HA1	His		A	H5N1	5		HEK293
	254	1	2	15	40190-V08B	A/blackheadedgull/Sweden/1/1999	1999	HA	HA0	His		A	H13N6	13		Baculo
	255	1	3	15	40018-V07H	A/Hubei/1/2011	2011	NA		His		A	H5N1		1	HEK293
	256	1	4	15	40354-V08H1	A/Texas/50/2012	2012	HA	HA1	His		A	H3N2	3		HEK293
	257	1	5	15	40464-V08H1	A/Albany/12/1951	1951	HA	HA1	His		A	H1N1	1		HEK293
	258	1	6	15	40088-V08H	A/chicken/Yamaguchi/7/2004	2004	HA	HA0	His		A	H5N1	5		HEK293
	259	1	7	15	40145-V08B	A/Victoria/361/2011	2011	HA	HA0	His		A	H3N2	3		Baculo
	260	1	8	15	11055-V08B1	A/California/04/2009	2009	HA	HA0	His	Y108F	A	H1N1	1		Baculo
	261	1	9	15	40485-V08H1	A/Nanchang/933/1995	1995	HA	HA1	His		A	H3N2	3		HEK293
	262	1	10	15	40190-V08H	A/blackheadedgull/Sweden/1/1999	1999	HA	HA1	His		A	H13N6	13		HEK293
	263	1	11	15	40463-V08H1	B/Utah/02/2012	2012	HA	HA1	His		B	B	B		HEK293
	264	1	12	15	11053-V08H	B/Florida/4/2006	2006	HA	HA0	His		B	B	B		HEK293
	265	1	13	15	40191-V08B	B/Massachusetts/03/2010	2010	HA	HA0	His		B	B	B		Baculo
	266	1	14	15	40152-V08H1	A/GuangdongLuohu/1256/2009	2009	HA	HA1	His		A	H3N2	3		HEK293
	267	1	15	15	40488-V08H1	A/Fujian/411/2002	2002	HA	HA1	His		A	H3N2	3		HEK293
	268	1	16	15	11056-V08H1	A/Brisbane/10/2007	2007	HA	HA1	His		A	H3N2	3		HEK293
	269	1	17	15	11053-V08H1	B/Florida/4/2006	2006	HA	HA1	His		B	B	B		HEK293
	270	1	18	15	40104-V08H1	A/Shanghai/1/2013	2013	HA	HA1	His		A	H7N9	7		HEK293
	271	1	1	16	40016-V08H	B/Brisbane/60/2008	2008	HA	HA0	His		B	B	B		HEK293
	272	1	2	16	11052-V08H1	A/Brisbane/59/2007	2007	HA	HA1	His		A	H1N1	1		HEK293
	273	1	3	16	40168-V08B	A/mallard/Ohio/217/1998	1998	HA	HA0	His		A	H6N8	6		Baculo
	274	1	4	16	40192-V08H1	A/mallard/Astrakhan/263/1982	1982	HA	HA1	His		A	H14N5	14		HEK293
	275	1	5	16	40117-V08B	A/barheadedgoose/Qinghai/1A/2005	2005	HA	HA0	His		A	H5N1	5		Baculo
	276	1	6	16	40494-V08H1	A/Missouri/09/2014	2014	HA	HA1	His		A	H3N2	3		HEK293
	277	1	7	16	40024-V08B	A/goose/Guangdong/1/1996	1996	HA	HA0	His		A	H5N1	5		Baculo
	278	1	8	16	40009-V08H1	A/NewYork/18/2009	2009	HA	HA1	His		A	H1N1	1		HEK293
	279	1	9	16	40398-V08B	A/chicken/Guangdong/C273/2011	2011	HA	HA0	His		A	H6N2	6		Baculo
	280	1	10	16	40090-V08H1	A/NewYork/1/1918	1918	HA	HA1	His		A	H1N1	1		HEK293
	281	1	11	16	11698-V08H1	A/duck/Hunan/795/2002	2002	HA	HA1	His		A	H5N1	5		HEK293
	282	1	12	16	40036-V08H	A/chicken/HongKong/G9/1997	1997	HA	HA0	His		A	H9N2	9		HEK293
	283	1	13	16	11704-V08H1	A/mallard/Alberta/294/1977	1977	HA	HA1	His		A	H11N9	11		HEK293
	284	1	14	16	40489-V08B	A/Hanoi/EL134/2008	2008	HA	HA0	His		A	H3N2	3		Baculo
	285	1	15	16	40027-V08H1	A/chicken/HongKong/17/1977	1977	HA	HA1	His		A	H6N4	6		HEK293
	286	1	16	16	40026-V08H	A/Cambodia/S1211394/2008	2008	HA	HA0	His		A	H5N1	5		HEK293
	287	1	17	16	40144-V08H1	A/Wisconsin/15/2009	2009	HA	HA1	His		A	H3N2	3		HEK293
	288	1	18	16	40323-V08H1	A/littleyellowshoulderedbat/Guatemala/164/2009	2009	HA	HA1	His		A	H17N10	17		HEK293
	289	1	1	17	40486-V08H1	A/Netherlands/178/1995	1995	HA	HA1	His		A	H3N2	3		HEK293
	290	1	2	17	40160-V08H1	A/barnswallow/HongKong/D101161/2010	2010	HA	HA1	His		A	H5N1	5		HEK293
	291	1	3	17	40022-V08H	A/Vietnam/UT31413II/2008	2008	HA	HA0	His		A	H5N1	5		HEK293
	292	1	4	17	40497-V08H1	A/Switzerland/9715293/2013	2013	HA	HA1	His		A	H3N2	3		HEK293
	293	1	5	17	40490-V08H1	A/Hanoi/EL201/2009	2009	HA	HA1	His		A	H3N2	3		HEK293
	294	1	6	17	40178-V08H	A/HongKong/3239/2008	2008	HA	HA1	His		A	H9N2	9		HEK293
	295	1	7	17	40498-V08H1	B/Phuket/3073/2013	2013	HA	HA1	His		B	B	B		HEK293
	296	1	8	17	11697-V08H1	A/Egypt/2321NAMRU3/2007	2007	HA	HA1	His		A	H5N1	5		HEK293
	297	1	9	17	40029-V08H	A/mallardduck/Alberta/342/1983	1983	HA	HA0	His		A	H12N1	12		HEK293
	298	1	10	17	40432-V08H1	B/Florida/07/2004	2004	HA	HA1	His		B	B	B		HEK293
	299	1	11	17	40478-V08H1	A/Christchurch/4/1985	1985	HA	HA1	His		A	H3N2	3		HEK293
	300	1	12	17	40502-V07B	B/Phuket/3073/2013	2013	NA		His		B	B		B	Baculo
	301	1	13	17	40197-V07H	A/USSR/90/1977	1977	NA		His		A	H1N1		1	HEK293
	302	1	14	17	11229-V08H1	A/HongKong/1073/1999	1999	HA	HA1	His		A	H9N2	9		HEK293
	303	1	15	17	40490-V08B	A/Hanoi/EL201/2009	2009	HA	HA0	His		A	H3N2	3		Baculo
	304	1	16	17	40568-V07H	A/Michigan/45/2015	2015	NA		His		A	H1N1		1	HEK293
	305	1	17	17	40005-V08H1	A/England/195/2009	2009	HA	HA1	His		A	H1N1	1		HEK293
	306	1	18	17	40390-V08B	A/duck/Hunan/819/2009	2009	HA	HA0	His		A	H4N2	4		Baculo
	307	1	1	18	11721-V08H1	A/blackheadedgull/Netherlands/1/2000	2000	HA	HA1	His		A	H13N8	13		HEK293
	308	1	2	18	40567-H08H	A/Michigan/45/2015	2015	HA	HA1	His		A	H1N1	1		HEK293
	309	1	3	18	40025-V08H1	A/chicken/Alabama/1/1975	1975	HA	HA1	His		A	H4N8	4		HEK293
	310	1	4	18	40433-V08B	A/bluewingedteal/Louisiana/SG00073/2007	2007	HA	HA0	His		A	H10N7	10		Baculo
	311	1	5	18	11088-V08H1	A/Japan/305/1957	1957	HA	HA1	His		A	H2N2	2		HEK293
	312	1	6	18	40025-V08H	A/chicken/Alabama/1/1975	1975	HA	HA0	His		A	H4N8	4		HEK293
	313	1	7	18	11710-V08H	A/Cambodia/R0405050/2007	2007	HA	HA0	His		A	H5N1	5		HEK293
	314	1	8	18	40398-V08H1	A/chicken/Guangdong/C273/2011	2011	HA	HA1	His		A	H6N2	6		HEK293
	315	1	9	18	40170-V08B	A/ruddyturnstone/NewJersey/563/2006	2006	HA	HA0	His		A	H7N2	7		Baculo
	316	1	10	18	40128-V08B	A/turkey/Italy/214845/2002	2002	HA	HA0	His		A	H7N3	7		Baculo
	317	1	11	18	11722-V08H1	A/pintailduck/Alberta/115/1979	1979	HA	HA1	His		A	H8N4	8		HEK293
	318	1	12	18	PBST
	319	1	13	18	Hu IgA_0.3
	320	1	14	18	Hu IgA_0.1
	321	1	15	18	Hu IgA_0.03
	322	1	16	18	PBST
	323	1	17	18	a-Hu IgA_0.3
	324	1	18	18	a-Hu IgA_0.1

## Sheet: Fig 2-4, 6a
																			https://blast.ncbi.nlm.nih.gov/Blast.cgi?PAGE=Proteins&PROGRAM=blastp&BLAST_PROGRAMS=blastp&PAGE_TYPE=BlastSearch&BLAST_SPEC=blast2seq&DATABASE=n/a&QUERY=&SUBJECTS=#					Individual HA, single dose experiment (geometric means)									Individual HA, prime-boost experiment (geometric means)									3-mer coctail prime-boost experiment (geometric means)
																								Hi immunized			H5 immunized			H7 immunized			Hi immunized			H5 immunized			H7 immunized			Cocktail
																			ACP41953.1	AAT73273.1	AHA56914.1
	Index	Cat#(SinoBio)	Index	Block	Column	Row	Cat#(SinoBio)	Full ID	Year	Mol ID1	Mol ID2	Tags	Mutations	Type	Subtype	H	N	Expression	Identity Cal09	Identity w VN04	Identity w AHT	Cat#(SinoBio)	Accession	d10	d28	d42	d10	d28	d42	d10	d28	d42	d10	d28 (PB1)	d56 (PB2)	d10	d28 (PB1)	d56 (PB2)	d10	d28 (PB1)	d56 (PB2)	d28	d44	d63 (PB1)	d83 (PB2)		Avg Gr1	Avg Gr2
	69	11708-V08H	69	1	15	4	11708-V08H	A/SolomonIslands/3/2006	2006	HA	HA0	His		A	H1N1	1		HEK293	0.8004	0.63	0.41	11708-V08H	ABU99109.1	2775	48870.5	37416.2	8988.78	26838.8	17052.8	-1.66667	378.75	1670.42	208.163	49405.6	54518.8	10924.1	49874.8	47613	35.506	5900.01	14782.8	33719.7	31425.3	36077.3	32310		29540.5	3794.3
	76	40009-V08H	76	1	4	5	40009-V08H	A/NewYork/18/2009	2009	HA	HA0	His		A	H1N1	1		HEK293	0.9912	0.6288	0.413	40009-V08H	ACU13097.1	4317.5	58531.5	36940.2	13479.1	23415.2	12823.4	65.3333	367.167	828.833	810.78	48643.3	55059.1	5940.2	40692.7	34194.2	32.634	2102.61	6802.98	35664.8	29548	36995.8	32176.2		27903.9	1699.93
	91	11692-V08H	91	1	1	6	11692-V08H	A/WSN/1933	1933	HA	HA0	His		A	H1N1	1		HEK293	0.8127	0.6359	0.4288	11692-V08H	ACF54598.1	1469.5	48041	31800.8	19203.8	29058.7	20422.6	21.6667	134.75	727.75	124.493	41422.9	47512.7	9774.31	43976.4	30582.4	8.20689	1031.91	3238.43	39952	41088.3	41103.3	33176.5		26949.1	860.453
	63	11687-V08H	63	1	9	4	11687-V08H	A/Ohio/UR060991/2007	2007	HA	HA0	His		A	H1N1	1		HEK293	0.7986	0.63	0.41	11687-V08H	ABW40422.1	981.25	33564.8	30583.8	7318.11	24935.1	15605.2	22.8333	35.6667	186.75	199.007	46733.1	54069	7394.68	46692.8	47050.5	22.5164	1022.19	5697.86	30832.7	32215.5	37444.3	32151		26260.6	1164.64
	119	11683-V08H	119	1	11	7	11683-V08H	A/NewCaledonia/20/1999	1999	HA	HA0	His		A	H1N1	1		HEK293	0.8004	0.63	0.41	11683-V08H	AAP34324.1	1635.75	34366	23516.8	8729.89	23563.9	12381.9	17.3333	212.417	710.167	182.039	46987.5	54444.3	4187.72	39571.1	43668.8	118.06	1802.22	5429.7	29426.7	30492.2	37811.7	28982		24436.3	1381.65
	169	11052-V08H	169	1	7	10	11052-V08H	A/Brisbane/59/2007	2007	HA	HA0	His		A	H1N1	1		HEK293	0.7968	0.62	0.41	11052-V08H	ACA28844.1	1491.75	32618.2	39224.8	9819	25777.1	14269.4	-14.6667	4.41667	65.25	12.4085	32368.9	48229.9	3261.64	34007.2	34002.8	2.24479	165.374	141.316	31919.7	31933.3	32299.2	31412.7		22923.6	60.6559
	94	40005-V08H	94	1	4	6	40005-V08H	A/England/195/2009	2009	HA	HA0	His		A	H1N1	1		HEK293	0.9947	0.6306	0.4165	40005-V08H	ACR15621.1	1571.75	45279.5	28607.5	5335.56	14416.8	5268.89	41.1667	54.6667	185.083	417.802	46253.9	54434.5	1323.38	24302.2	23307.6	13.1021	1242.24	3798.74	23079.3	20888.3	28349.7	24444.3		20876.6	889.167
	116	11068-V08H	116	1	8	7	11068-V08H	A/BrevigMission/1/1918	1918	HA	HA0	His		A	H1N1	1		HEK293	0.8622	0.65	0.44	11068-V08H	AAD17229.1	397.25	18741.8	24860	9424.89	24683.9	11789.7	12.3333	21.75	14.5	402.727	37795	41690.1	5456.16	36264.1	36788.5	14.0074	350.854	677.655	23253.2	27352.3	31195.7	25057.7		20691.2	181.85
	104	11085-V08H	104	1	14	6	11085-V08H	A/California/07/2009	2009	HA	HA0	His		A	H1N1	1		HEK293	1	0.6288	0.4148	11085-V08H	ACP41953.1	811	24630	31248.5	3684.33	16048.1	5186	27.8333	6.08333	21.5	487.132	47280	54936.9	1030.63	21933	26564.3	7.48665	1445.02	3195.4	14675.2	17313	24757.5	24398.7		19486.7	783.887
	183	40090-V08B	183	1	3	11	40090-V08B	A/NewYork/1/1918	1918	HA	HA0	His		A	H1N1	1		Baculo	0.8374	0.5946	0.4268	40090-V08B	AAD17219.1	632.5	38563.2	26577.5	10504.3	27147.3	12349.6	48	816.167	3572.08	337.489	28568.8	26903.7	3108.63	27941	26779.1	50.9581	2198.92	7616.79	35126.3	30792.8	37275.8	30271.5		19117.8	2383.82
	103	40035-V08H	103	1	13	6	40035-V08H	A/Beijing/22808/2009	2009	HA	HA0	His		A	H1N1	1		HEK293	0.9929	0.6306	0.4148	40035-V08H	ADD64203.1	413	25738	39754	3193.44	10553	4014.11	17.3333	7.16667	26.5833	684.506	43593	51728.7	1825.42	21579.8	23654.9	3.67683	373.641	1924.9	19217.2	17432.5	22944	22437.7		18894.3	392.217
	126	40392-V08B	126	1	18	7	40392-V08B	A/NewJersey/8/1976	1976	HA	HA0	His		A	H1N1	1		Baculo	0.9117	0.6359	0.4205	40392-V08B	ACU80014.1	16.75	19439	19439	8329.78	23862.8	11064.8	110.333	420.417	538.083	245.626	34265	51533.3	943.469	19707.9	17068.3	33.7305	1649.93	4202.44	27087.8	26545.5	32133.8	30044.7		17159.6	1159.15
	206	11055-V08H2	206	1	8	12	11055-V08H2	A/California/04/2009	2009	HA	HA0	His	IQS->RQRRRRK	A	H1N1	1		HEK293	0.9982	0.63	0.41	11055-V08H2	ACP41105.1	620	23291.8	31984.5	5964.78	21062.8	7252.67	16.5	167.25	345.083	174.487	32522.6	48800.9	569.185	13599.2	13918.3	4.19684	361.354	1491.42	28074.3	27179.2	33318.8	29570.7		16646.8	397.635
	200	40007-V08H	200	1	2	12	40007-V08H	A/Ohio/07/2009	2009	HA	HA0	His		A	H1N1	1		HEK293	0.9929	0.6306	0.4148	40007-V08H	ACQ63286.1	801.5	31673.5	30047.2	3693	16093.2	8860.89	29.8333	64.5833	220.417	160.878	31849.2	49100.2	331.377	9025.86	10772.4	8.95912	1082.82	2821.52	26900	28361.3	33658	27134		16034.1	704.689
	148	40350-V08B	148	1	4	9	40350-V08B	A/California/06/2009	2009	HA	HA0	His		A	H1N1	1		Baculo	1	0.627	0.4165	40350-V08B	ACP41935.1	64.5	25236.8	25236.8	2708.89	19222.1	6127.22	618	6435.5	15806.7	282.486	39053.9	53260.4	430.127	9898.17	10875.3	676.101	22775.3	37041.3	22466.8	23629.5	30043.8	28707.5		16033.1	13892.1
	135	40006-V08H	135	1	9	8	40006-V08H	A/Texas/05/2009	2009	HA	HA0	His		A	H1N1	1		HEK293	0.9965	0.6288	0.4165	40006-V08H	ACP41934.1	465	21581	32201	2205.56	11792.3	5864	25.3333	177.583	330.667	154.147	33633.2	53004.9	330.925	5791.59	10218	27.4927	843.25	744.439	15126	18140.3	27601.7	21992.7		14770.1	358.127
	140	11055-V08H	140	1	14	8	11055-V08H	A/California/04/2009	2009	HA	HA0	His		A	H1N1	1		HEK293	0.9982	0.63	0.41	11055-V08H	ACP41105.1	45.75	10414.5	25579.5	1769.67	11769.7	3363.22	91.3333	18.3333	-22.9167	240.308	39734.6	55195	435.596	10142.2	16210	5.11462	802.794	1971.84	15267.8	16164.8	28247.8	22499.7		14575	477.749
	260	11055-V08B1	260	1	8	15	11055-V08B1	A/California/04/2009	2009	HA	HA0	His	Y108F	A	H1N1	1		Baculo	0.9982	0.6306	0.4165	11055-V08B1	ACP41105.1	98.75	19930.2	19930.2	5375.33	14091.8	6138.33	56.8333	245.167	496.417	95.2935	37512.1	53033.5	307.691	8431.82	9521.94	6.12891	775.49	2059.68	26255.3	23304.8	30366.3	25392.2		14538.9	606.619
	160	40133-V08B	160	1	16	9	40133-V08B	A/Beijing/262/1995	1995	HA	HA0	His		A	H1N1	1		Baculo	0.8021	0.6259	0.4077	40133-V08B	ACF41867.1	-25.5	2337.25	14591.2	1696.44	15963.4	4190.22	56.6667	1302.75	3483.75	23.8672	30489.2	48156.2	201.709	11314.9	13550.9	110.796	4406.23	12435.2	16990.8	19949.7	28991.7	32009		11874.2	3632.56
	45	11684-V08H	45	1	9	3	11684-V08H	A/PuertoRico/8/1934	1934	HA	HA0	His		A	H1N1	1		HEK293	0.8233	0.6564	0.4229	11684-V08H	ABD77675.1	106.5	814.25	6106.25	171.889	2621.11	842.667	41.3333	43.25	455.75	305.549	35349.4	51644	945.847	11441.5	30508.5	28.4323	1959.47	3918.29	5764.33	9199.5	22997.3	22538.2		11738.1	1074.42
	36	40464-V08B	36	1	18	2	40464-V08B	A/Albany/12/1951	1951	HA	HA0	His		A	H1N1	1		Baculo	0.801	0.6259	0.4205	40464-V08B	ABP49481.1	150.25	1855	1855	1350.11	15800.1	4277.44	37.8333	568.75	1810.17	43.7085	23735.1	46334.2	662.098	12167.5	18833.1	26.0974	1296.76	4299.14	19890.2	20162	33232.3	35887.8		10588.6	1339.79
	67	40393-V08B	67	1	13	4	40393-V08B	A/swine/Belgium/1/1998	1998	HA	HA0	His		A	H1N1	1		Baculo	0.7915	0.6259	0.424	40393-V08B	ACN67524.1	132.75	2675.75	2675.75	1175	15677.8	3606.44	10067.2	32615.4	31552.2	177.02	12675.9	28983.9	903.068	3066.11	13838.7	11665.6	49929.6	50922.9	17336.7	18596.3	31891.8	35681		7132.35	31125.5
	128	40132-V08B	128	1	2	8	40132-V08B	A/Texas/36/1991	1991	HA	HA0	His		A	H1N1	1		Baculo	0.7933	0.6188	0.4175	40132-V08B	ACF41933.1	39.75	1363.75	1363.75	77.7778	2229.67	1238.33	44.3333	525.917	912.25	114.055	18681.6	42717.3	90.0222	1448.42	4960.64	22.7709	1086.18	1283.9	5684.83	6429.67	19411.8	16458.5		6193.76	645.892
	187	40134-V08B	187	1	7	11	40134-V08B	A/USSR/90/1977	1977	HA	HA0	His		A	H1N1	1		Baculo	0.8021	0.62	0.42	40134-V08B	P03453.2	80.25	121.75	7023.25	28.4444	279.556	68.7778	16325	34189.2	34028.5	3.88234	42.7438	133.788	30.8109	161.959	271.352	785.13	10316.3	6133.85	4580.33	5813.33	18833.8	23500		687.214	16963
	60	11088-V08H	60	1	6	4	11088-V08H	A/Japan/305/1957	1957	HA	HA0	His		A	H2N2	2		HEK293	0.6396	0.7367	0.4096	11088-V08H	AAA43185.1	59.5	10517.5	1116.5	7458.33	26306.6	14598.6	68.8333	9	66.25	91.0939	11106.8	47061.7	2667.21	41066.2	32531.9	22.507	858.113	3278.1	29143	29204.5	37622.2	35401.8		16215.2	717.134
	190	40119-V08B	190	1	10	11	40119-V08B	A/Guiyang/1/1957	1957	HA	HA0	His		A	H2N2	2		Baculo	0.63	0.73	0.41	40119-V08B	ACD85231.1	98.5	1896.75	1551.75	6346.44	27558.4	8472.56	33.1667	354.5	962.25	213.605	23374.3	52441.2	1759.27	28650.4	25961.8	38.1262	3705.66	9938.72	23830.3	29711.3	37809.3	31225.5		14860.4	2505.4
	64	11688-V08H	64	1	10	4	11688-V08H	A/Canada/720/2005	2005	HA	HA0	His		A	H2N2	2		HEK293	0.6431	0.742	0.4113	11688-V08H	AAY28987.1	-21.5	4.25		33.7778	188.556	18.1111	4.83333	38.4167	122.25	1.55185	37.4858	545.483	4.68205	135.854	154.954	1.82056	31.0655	418.141	-83	102.667	582.5	624.667		100.291	102.754
	138	11689-V08H	138	1	12	8	11689-V08H	A/HongKong/483/1997	1997	HA	HA0	His		A	H5N1	5		HEK293	0.6413	0.9593	0.4258	11689-V08H	AAC32099.1	-6.5	24146	22757	22314.2	44759.3	32338.8	-38.3333	51.4167	62.9167	12.2712	13426	22473.3	36666	54057.2	50838.3	4.15273	493.117	3251.39	53951.8	53138.2	49896.8	37245.5		26981.8	637.443
	286	40026-V08H	286	1	16	16	40026-V08H	A/Cambodia/S1211394/2008	2008	HA	HA0	His		A	H5N1	5		HEK293	0.6272	0.9805	0.4154	40026-V08H	ADM95445.1	39	34848.5	20387	28547.4	37872.1	25085.9	304.167	217.25	321	196.02	6234.16	12302.6	33614.9	54397.2	55128.4	3.5652	219.789	837.693	40378.5	38120.5	45534.3	34389.8		25721.1	317.244
	84	11712-V08H	84	1	12	5	11712-V08H	A/chicken/India/NIV33487/2006	2006	HA	HA0	His		A	H5N1	5		HEK293	0.6254	0.9699	0.4192	11712-V08H	ABQ45850.1	1001	36105.2	18507.5	22143.1	34437.4	22872.1	51.3333	-234.083	303.167	49.9755	8881.98	17586.4	34133.8	54848.1	53836.6	1.1487	3.12285	68.7279	41826	41430	41815.7	33854		25366.9	32.236
	277	40024-V08B	277	1	7	16	40024-V08B	A/goose/Guangdong/1/1996	1996	HA	HA0	His		A	H5N1	5		Baculo	0.6413	0.9646	0.4241	40024-V08B	YP_308669.1	531.25	19669.2	12914.8	26108.9	36361.1	25880.4	51.5	222.417	841.917	75.1836	10885.4	14610.1	34804.1	54404.5	55074.6	43.6936	2014.93	8053.41	42798.8	39758.2	44158.3	38376.8		24276.6	1871.31
	109	11048-V08H4	109	1	1	7	11048-V08H4	A/Anhui/1/2005	2005	HA	HA0	His		A	H5N1	5		HEK293	0.6301	0.9646	0.4251	11048-V08H4	ABD28180.1	98.5	18000.2	21423.2	28709.7	38297.8	27770.8	404.667	460.417	879.75	355.69	7200.99	9959.82	18052	54341.2	54333.6	97.0276	635.322	2788.15	46241.3	44186.2	43845	40695.3		23212	877.556
	100	11700-V08H	100	1	10	6	11700-V08H	A/commonmagpie/HongKong/2256/2006	2006	HA	HA0	His		A	H5N1	5		HEK293	0.627	0.9628	0.4255	11700-V08H	ABJ96777.1	400.75	20817.2	15973	18353.2	36603.8	24668.9	54.5	132.5	159.333	22.8154	7159.34	14316.1	27660.4	54284.3	54391.7	7.17986	840.768	2674.41	39271.3	40191.2	42843	37169.2		22887.6	644.782
	313	11710-V08H	313	1	7	18	11710-V08H	A/Cambodia/R0405050/2007	2007	HA	HA0	His		A	H5N1	5		HEK293	0.6306	0.9858	0.4148	11710-V08H	ACI06178.1	26.75	8835.25	12625.8	28484.4	37554.4	27424.6	65.1667	643.417	605.083	11.986	3521.7	7440.53	34536.3	55047.5	54824.7	13.0372	1718.59	2644.75	39662.7	42051.7	46335.5	39882.3		22527.8	948.341
	233	40372-V08B	233	1	17	13	40372-V08B	A/chicken/Jilin/9/2004	2004	HA	HA0	His		A	H5N1	5		Baculo	0.636	0.9841	0.4223	40372-V08B	AAT76166.1	43.25	19403	14677	25550.8	43343.9	24917.2	217.167	1887.5	4379.67	85.1629	4459.72	8290.6	15221.6	54768.4	54113.4	68.3313	3117.78	7949.16	44110.7	43179.7	48001.5	38776.8		22072.8	2936.6
	275	40117-V08B	275	1	5	16	40117-V08B	A/barheadedgoose/Qinghai/1A/2005	2005	HA	HA0	His		A	H5N1	5		Baculo	0.6335	0.9611	0.4214	40117-V08B	ABF93441.1	389.5	14817.8	14817.8	25358.9	38735.7	21058.4	21.5	282.583	1088.5	25.1198	3669.8	7317.85	18462.4	54076.7	54772.8	11.3113	1098.12	3643.03	39924	33481.8	43483.5	40044		21125.2	1024.17
	113	11694-V08H	113	1	5	7	11694-V08H	A/japanesewhiteeye/HongKong/1038/2006	2006	HA	HA0	His		A	H5N1	5		HEK293	0.627	0.9628	0.4255	11694-V08H	ABJ96775.1	287.75	12628.2	16829.5	17895.3	36779.7	23033.9	335	709.667	975	38.0646	4545.21	11025.7	19114.1	55028.8	54854.7	21.434	622.638	2597.49	38995	35804.7	39910.5	32033.8		21005.1	876.872
	199	40044-V08H	199	1	1	12	40044-V08H	A/commonmagpie/HongKong/5052/2007	2007	HA	HA0	His		A	H5N1	5		HEK293	0.6277	0.955	0.4275	40044-V08H	ACJ26242.1	45.75	7534.5	20431.2	22046.9	45374.7	31017.7	133.5	236.667	255.917	15.6936	2393.01	697.647	6652.85	53359.9	53365.4	46.6499	1181.88	3889.03	49445.7	48724.2	49476.3	45530.7		20244.6	957.273
	152	11062-V08H1	152	1	8	9	11062-V08H1	A/Vietnam/1194/2004	2004	HA	HA0	His	RERRRKKR->TETR	A	H5N1	5		HEK293	0.6288	1	0.42	11062-V08H1	AAT73273.1	-7.25	9495.25	6550.25	15804.3	40125.2	30390.6	-21.8333	75.0833	6	7.03896	2835.27	9073.28	21021.3	53729.4	53390.8	9.94827	583.048	2172.32	42857.2	45881.5	49909	45716.5		20201.3	470.762
	229	11690-V08H	229	1	13	13	11690-V08H	A/goose/Guiyang/337/2006	2006	HA	HA0	His		A	H5N1	5		HEK293	0.63	0.9532	0.4255	11690-V08H	ABJ96698.1	28.5	3740	12866.2	17491.4	35226.3	20956.6	34.3333	313.083	382.333	3.29771	6919.05	10445.6	18244.8	54156.9	54946.5	9.24993	1180.43	4844.56	35422	33074.3	39042.8	31682.3		19585.4	1127.33
	239	40004-V08H	239	1	5	14	40004-V08H	A/Xinjiang/1/2006	2006	HA	HA0	His		A	H5N1	5		HEK293	0.6237	0.9699	0.4158	40004-V08H	ACJ68614.1	194.5	6710	10501.5	13574.3	41137.4	26452	36.8333	145.917	354.75	16.8401	2472.74	5683.77	11805.3	54050.1	54715.3	44.0113	796.738	2379.19	40361.7	41533.8	43112.8	39146.2		18942.8	626.241
	62	11702-V08H	62	1	8	4	11702-V08H	A/Egypt/N05056/2009	2009	HA	HA0	His		A	H5N1	5		HEK293	0.6184	0.954	0.4213	11702-V08H	ACT15357.1	22.5	1801.25	6596.75	7581.89	30069.6	14182.4	25.1667	77	134.167	95.2624	6362.74	17027.7	34949.9	54230.5	54254.3	11.8799	835.565	2916.75	28175.8	31539	38971.7	34866.2		18931.2	666.754
	143	40001-V08H	143	1	17	8	40001-V08H	A/duck/HongKong/P46/1997	1997	HA	HA0	His		A	H5N1	5		HEK293	0.6449	0.9628	0.4258	40001-V08H	AAF02306.1	258.5	5671.5	17780.2	9430.78	36908.2	17749.2	91.1667	642.833	3928.25	56.7585	6671.03	13334	3432.69	51815.6	52722.4	80.9041	3229.83	14457.2	34659.5	37000.3	41428.7	38295.3		17985.9	3738.36
	48	11709-V08H	48	1	12	3	11709-V08H	A/whooperswan/Mongolia/244/2005	2005	HA	HA0	His		A	H5N1	5		HEK293	0.6272	0.9664	0.4192	11709-V08H	ACZ36881.1	60.75	2821.5	11058.2	11270	32837.3	12867.9	990.333	444.583	852.333	474.167	4446.92	11664.7	17374	53460.7	53848.4	626.213	763.621	2359.78	28059.5	27875.5	40624.2	34532.7		17682	1006.14
	258	40088-V08H	258	1	6	15	40088-V08H	A/chicken/Yamaguchi/7/2004	2004	HA	HA0	His		A	H5N1	5		HEK293	0.6265	0.9699	0.4182	40088-V08H	BAD89305.1	110	11216.5	11216.5	16320.8	33594.2	14363.7	55.5	101.25	268.417	2.56023	1713.74	2938.64	19675.5	49406.4	51354.2	13.9088	506.74	994.568	32912	33953.8	37135.2	36012.2		17659.4	323.397
	198	11698-V08H	198	1	18	11	11698-V08H	A/duck/Hunan/795/2002	2002	HA	HA0	His		A	H5N1	5		HEK293	0.623	0.977	0.4152	11698-V08H	ACA47835.1	106.5	8503	18253.8	14260.2	31633	18559.1	26.6667	170.25	565.833	31.3602	2479.19	5377.4	7877.07	52723.5	51994.9	30.188	680.287	3628	38531.2	38929.7	41688	34172.3		17649.9	850.204
	180	40160-V08B	180	1	18	10	40160-V08B	A/barnswallow/HongKong/D101161/2010	2010	HA	HA0	His		A	H5N1	5		Baculo	0.6325	0.9363	0.4346	40160-V08B	AGC13463.1	32.25	6876.75	17903	14693.8	36711.4	18167	436.167	6728.58	14339.7	57.5167	2496.45	4504.56	5405.37	47607.2	50956.4	400.074	20855.7	35105.1	37408	38672.8	44623.7	37434		17117.6	12977.5
	30	40158-V08B	30	1	12	2	40158-V08B	A/chicken/Vietnam/NCVD016/2008	2008	HA	HA0	His		A	H5N1	5		Baculo	0.6226	0.9046	0.4146	40158-V08B	ACO07033.1	-12	3439	18564.2	15048.3	25380.6	12216.8	172	82.1667	74.25	23.4466	3140.72	7193.17	6912.79	50828.4	53620	10.5614	861.619	1789.95	30005.3	34337.3	38235.7	34949.7		16363	498.425
	149	11697-V08H	149	1	5	9	11697-V08H	A/Egypt/2321NAMRU3/2007	2007	HA	HA0	His		A	H5N1	5		HEK293	0.6272	0.9646	0.4154	11697-V08H	ABP96850.1	-3.75	3908.75	4748	6705.78	26574.1	12730.8	8.5	-36.25	3.08333	3.68987	1447.92	8389.64	15320	53760.9	55113.2	3.67024	157.996	449.837	26777.3	29713.2	37637.5	37015.5		15724.9	97.8061
	58	11062-V08H2	58	1	4	4	11062-V08H2	A/Vietnam/1194/2004	2004	HA	HA0	His		A	H5N1	5		HEK293	0.6288	1	0.42	11062-V08H2	AAT73273.1	6.75	3403	6531	12993.2	28586.8	14758.2	68.3333	214.5	286.5	27.0918	1123.5	2533.49	8095.34	50479.4	52415.3	167.183	607.167	2764	30254	33158.8	37712.3	35718.8		15079.4	684.615
	291	40022-V08H	291	1	3	17	40022-V08H	A/Vietnam/UT31413II/2008	2008	HA	HA0	His		A	H5N1	5		HEK293	0.6301	0.9628	0.4286	40022-V08H	ADF83651.1	381.75	3954.75	3954.75	15044.4	29729.7	16525.3	15.6667	106.833	158.333	11.516	425.125	1378.4	5417.49	47975.8	52348.7	4.88156	123.849	870.352	29036.3	31587.7	38430.8	42175		14762.3	213.319
	59	40015-V08H	59	1	5	4	40015-V08H	A/Hubei/1/2010	2010	HA	HA0	His		A	H5N1	5		HEK293	0.6319	0.9434	0.4231	40015-V08H	AEO89181.1	-1	263	4111.75	3160.44	22849.6	8208.11	65	75.1667	59.5	30.0743	432.464	817.404	3344.42	40509.1	43841	10.2648	314.979	1172.4	18484.2	21622.8	31021.2	31261.3		10630.5	282.885
	216	11713-V08H	216	1	18	12	11713-V08H	A/HongKong/213/2003	2003	HA	HA0	His	S28W	A	H5N1	5		HEK293	0.629	0.9841	0.4206	11713-V08H	ABP51975.1	7.75	288.5	321.25	497.889	10410.3	3532.67	85.3333	660.833	1053.17	7.56336	64.2342	743.777	3405.5	36865.7	49692.5	37.614	1927.99	5443.11	5734	14171.5	26146.2	27687.3		8819.81	1534.67
	102	40027-V08H	102	1	12	6	40027-V08H	A/chicken/HongKong/17/1977	1977	HA	HA0	His		A	H6N4	6		HEK293	0.6051	0.613	0.4314	40027-V08H	CAC84244.1	49.75	6342	23913.8	9090.44	25839.4	11330.9	32.6667	98.75	167.417	17.7942	6722.13	21923.2	7052.8	36257.7	35300.8	7.06741	167.175	430.418	26903	24432.5	31081.8	25999.8		15320.1	150.582
	273	40168-V08B	273	1	3	16	40168-V08B	A/mallard/Ohio/217/1998	1998	HA	HA0	His		A	H6N8	6		Baculo	0.6	0.61	0.41	40168-V08B	ABO52049.1	10.75	2511	3607.75	6984.67	20257.1	8751.22	290.167	3350.58	9111.08	57.805	6143.75	19946	2588.86	17806.9	20581.9	228.231	11682.8	25119.1	14014.8	16520.5	26992.8	28897		9103.98	8296.99
	172	11723-V08H	172	1	10	10	11723-V08H	A/northernshoveler/California/HKWF115/2007	2007	HA	HA0	His		A	H6N1	6		HEK293	0.6033	0.6148	0.4296	11723-V08H	ACE81692.1	16	579.5	962	654.222	7034.56	2028.22	67	76.75	169.333	6.27345	4015.4	22318.2	462.981	7784.38	17737.8	8.62661	329.623	687.027	3810.67	8662	23040	20079		5299.96	223.06
	125	40166-V08B	125	1	17	7	40166-V08B	A/duck/Shantou/83/2000	2000	HA	HA0	His		A	H6N2	6		Baculo	0.6033	0.6166	0.4314	40166-V08B	ADG44842.1	1.75	161.5	161.5	717.889	11021.1	2737.11	111.667	721.167	973.167	19.3384	1487.27	5243.59	276.037	3045.08	4361.66	77.0591	683.893	1411.62	8653.17	13360.5	23630.3	23566.2		2436.15	663.095
	279	40398-V08B	279	1	9	16	40398-V08B	A/chicken/Guangdong/C273/2011	2011	HA	HA0	His		A	H6N2	6		Baculo	0.6018	0.607	0.4206	40398-V08B	AFJ19048.1	7.25	190	190	1176.11	7257.22	2619.11	20.1667	30.4167	168.5	1.31951	477.07	738.086	89.2704	3089.79	7318.78	2.63902	187.591	691.468	5150.33	4539.67	18746.8	14880.5		1929.5	183.464
	178	11722-V08H	178	1	16	10	11722-V08H	A/pintailduck/Alberta/115/1979	1979	HA	HA0	His		A	H8N4	8		HEK293	0.4868	0.4982	0.4042	11722-V08H	ABB87729.1	17.25	26	15.25	71.6667	2391.11	2183.89	1680.67	16067.1	19795.4	5.99257	433.467	1414.28	107.998	9150.62	12474.9	1520.08	34400.6	43286.2	7275.67	8793.17	21334	20630.3		2357.7	19458.4
	107	40174-V08B	107	1	17	6	40174-V08B	A/HongKong/35820/2009	2009	HA	HA0	His		A	H9N2	9		Baculo	0.5036	0.5036	0.4153	40174-V08B	ADC41853.1	1560.75	1226.25	-54	2175.78	8136.33	1908.44	4627.17	4977.17	5197.25	3297.7	13974	34211.1	3521.74	5443.19	6965.5	1689.18	2559.69	6301.91	2787.33	3685.5	12264.8	18340.3		6863.9	4225.39
	237	40181-V08B	237	1	3	14	40181-V08B	A/shorebird/Delaware/261/2003	2003	HA	HA0	His		A	H9N5	9		Baculo	0.5177	0.4982	0.4021	40181-V08B	ABB87950.1	31.5	2783.5	7052.75	688.556	3350.11	733.889	64	355.75	872.583	8.91751	6265.49	20706.4	66.8519	95.9716	46.3277	33.0568	1562.65	4201.63	2271	1410.5	4156.33	9755.83		3485.86	1181.61
	240	40003-V08B	240	1	6	14	40003-V08B	A/duck/HongKong/448/1978	1978	HA	HA0	His		A	H9N2	9		Baculo	0.5036	0.5018	0.4085	40003-V08B	AAO46079.1	63.75	466.25	729.75	298.778	2886	1336.11	5.33333	165.5	571.083	6.02692	4707.21	19422.4	127.654	2715.2	2779.13	39.5945	1004.43	2604.47	2785.67	3140.5	5176.17	7142.33		2961.52	731.734
	27	40179-V08B	27	1	9	2	40179-V08B	A/duck/NewZealand/76/1984	1984	HA	HA0	His		A	H9N1	9		Baculo	0.5071	0.4982	0.4102	40179-V08B	Q20PC1	7.75	296	296	161.556	928.889	421.444	79.3333	58.5	135.083	28.7194	3306.5	20183.3	197.982	349.89	240.593	23.257	220.579	2434.08	2484.17	2471	4989.17	7654.67		2201.55	491.806
	234	40181-V08B	234	1	18	13	40181-V08B	A/shorebird/Delaware/261/2003	2003	HA	HA0	His		A	H9N5	9		Baculo	0.4868	0.4982	0.4042	40181-V08B	ABB87729.1	41.5	1409.5	1409.5	140.778	796.556	276.222	114.5	406.417	593.167	3.93712	2763.13	12098.4	45.0478	2046.87	1362.61	7.43239	1079.85	3151.12	659.333	769.833	3161.33	8554.17		1866.17	892.081
	209	40178-V08B	209	1	11	12	40178-V08B	A/HongKong/3239/2008	2008	HA	HA0	His		A	H9N2	9		Baculo	0.5027	0.4874	0.4047	40178-V08B	ADC41863.1	60.75	2150	2150	250.444	2590.22	738.667	1963	5264.25	8213.75	8.19602	2745.43	5262.28	100.275	775.159	528.568	239.383	11975.2	20200.4	821.5	853.333	6045.33	6188.17		1446.67	7976
	282	40036-V08H	282	1	12	16	40036-V08H	A/chicken/HongKong/G9/1997	1997	HA	HA0	His		A	H9N2	9		HEK293	0.5028	0.4907	0.4097	40036-V08H	AAF00701.1	18.75	48.75	48.75	69	2926.67	468.889	38.8333	64.5	162.833	8.21981	1163.43	9258.93	150.301	818.424	1037.84	6.19277	247.683	2468.75	75.6667	158.333	3807.17	4221.33		1334.83	498.132
	54	11229-V08H	54	1	18	3	11229-V08H	A/HongKong/1073/1999	1999	HA	HA0	His		A	H9N2	9		HEK293	0.5	0.51	0.42	11229-V08H	NP_859037.1	146.75	25.75	1071.5	57.6667	1279.44	279.889	69	19.6667	39.1667	37.4036	213.313	6359.26	123.688	263.74	493.69	12.0742	219.422	2646.27	45.6667	144.167	2599.67	2432.17		862.675	500.933
	88	11719-V08H	88	1	16	5	11719-V08H	A/guineafowl/HongKong/WF10/1999	1999	HA	HA0	His		A	H9N2	9		HEK293	0.4982	0.5035	0.4187	11719-V08H	AAO46082.1	72.5	255	1007.25	28.2222	2108.44	768.778	2	56.1667	362.583	53.3637	481.433	2982.19	20.505	278.632	531.214	64.4022	1497.94	5009.89	447.333	977.833	6947.67	8441		715.628	1165.5
	101	11705-V08H	101	1	11	6	11705-V08H	A/duck/Yangzhou/906/2002	2002	HA	HA0	His		A	H11N2	11		HEK293	0.545	0.5522	0.4116	11705-V08H	AAY85533.1	-9.25	27.5	402.25	800.111	5301.33	1327.33	45.8333	105.75	308.417	4.68081	671.457	1468.7	217.306	7626.81	8857.25	12.7567	438.184	699.632	7469.67	10092.5	19758.7	19958.7		2224.62	268.429
	236	11704-V08H	236	1	2	14	11704-V08H	A/mallard/Alberta/294/1977	1977	HA	HA0	His		A	H11N9	11		HEK293	0.5445	0.5487	0.4203	11704-V08H	ABB87228.1	17.5	-0.5	-112.5	203.111	1655.78	394.667	11.6667	87.6667	394.5	3.4318	89.9429	194.381	25.6772	1323.22	1234.37	10.6421	401.712	1147.7	2349.67	4026.5	10067	10502.7		419.09	342.315
	55	40187-V08B	55	1	1	4	40187-V08B	A/thickbilledmurre/Newfoundland/031/2007	2007	HA	HA0	His		A	H11N2	11		Baculo	0.5418	0.5574	0.4191	40187-V08B	ADD21478.1	-17.75	293	293	153	840.111	114.889	49.1667	27.9167	220.083	10.7338	444.637	887.144	212	344.355	666.248	21.8435	153.093	755.496	2318.83	3610.5	12360.5	14637.2		353.447	204.6
	297	40029-V08H	297	1	9	17	40029-V08H	A/mallardduck/Alberta/342/1983	1983	HA	HA0	His		A	H12N1	12		HEK293	0.4709	0.4806	0.4386	40029-V08H	ABB88099.1	19.25	386.75	1665	50	1809.33	258.778	2.66667	109.333	234.417	7.65651	752.231	1546.43	158.126	567.802	156.755	10.1744	910.138	1745.89	1492.83	1934.5	7855.83	9453.33		614.843	502.104
	74	11718-V08H	74	1	2	5	11718-V08H	A/greenwingedteal/ALB/199/1991	1991	HA	HA0	His		A	H12N5	12		HEK293	0.4724	0.477	0.4253	11718-V08H	ABB88110.1	2	674.75	864.75	96.5556	524.778	136.889	163.167	612.083	1346.08	24.9212	334.395	676.316	254.8	1301.79	594.475	80.0003	7161.01	14285.9	2300.17	2509.17	4387.17	7662.33		457.201	3941.38
	123	11721-V08H	123	1	15	7	11721-V08H	A/blackheadedgull/Netherlands/1/2000	2000	HA	HA0	His		A	H13N8	13		HEK293	0.4947	0.4849	0.3958	11721-V08H	AAV91212.1	29.5	165.5	165.5	615.889	4206.44	585.667	7.66667	42.9167	137.417	1.7411	15.7237	475.947	16.0586	509.581	394.919	20.345	78.608	937.184	4103.67	5439.33	7919.67	10533.5		598.539	204.023
	254	40190-V08B	254	1	2	15	40190-V08B	A/blackheadedgull/Sweden/1/1999	1999	HA	HA0	His		A	H13N6	13		Baculo	0.4965	0.4842	0.3975	40190-V08B	AAV91213.1	-27	17.25	17.25	90.1111	1232.22	53.5556	6.5	28.75	94.0833	10.0045	37.9259	175.554	3.96502	27.4039	83.3864	8.17624	160.646	701.503	784.667	1057	2991.17	4986.17		143.469	166.61
	132	11711-V08H	132	1	6	8	11711-V08H	A/blackheadedgull/Sweden/5/1999	1999	HA	HA0	His		A	H16N3	16		HEK293	0.5	0.4894	0.3905	11711-V08H	AAV91217.1	29.25	6906	7752.5	8453.67	22655.2	7895.11	10	-7.33333	101.333	53.6539	2843.98	4475.16	6174.49	26217.2	16637.6	5.50156	151.799	577.105	21649.5	19203.8	25762.2	21534.3		9174.48	139.734
	56	40323-V08B	56	1	2	4	40323-V08B	A/littleyellowshoulderedbat/Guatemala/164/2009	2009	HA	HA0	His		A	H17N10	17		Baculo	0.5097	0.5123	0.3776	40323-V08B	AFC35418.1	273.25	5463.5		6229.22	23735.9	10104.2	85.5	57.6667	143.25	53.2838	3859.21	6546.6	3007.97	26728.6	12810.1	12.8971	160.556	1220.42	20858.5	21376.2	30406.8	25729.3		8982.89	280.048
	220	40324-V08B	220	1	4	13	40324-V08B	A/flatfacedbat/Peru/033/2010	2010	HA	HA0	His		A	H18N11	18		Baculo	0.5009	0.5283	0.3937	40324-V08B	AGX84934.1	273.25	5463.5	5463.5	828.667	12253.1	4154.33	45.5	573.917	1988.42	6.40744	392.766	306.34	237.249	2303.61	1435.86	58.1145	1422.09	3015.13	212.333	254.5	3741.33	7495.5		2759.88	1183.86
	146	40043-V08H	146	1	2	9	40043-V08H	A/Perth/16/2009	2009	HA	HA0	His		A	H3N2	3		HEK293	0.4356	0.4	0.47	40043-V08H	ACS71642.1	115.5	132	-112.75	27.6667	87.8889	48.1111	2387.67	14257.8	17719.2	14.1466	77.8265	142.917	14.8777	222.331	278.902	1730.55	23513.9	30534.3	354.667	496.667	4110.67	4797.83		87.4514	15023.9
	171	40152-V08B	171	1	9	10	40152-V08B	A/GuangdongLuohu/1256/2009	2009	HA	HA0	His		A	H3N2	3		Baculo	0.4338	0.4102	0.4689	40152-V08B	AFM72872.1	188.75	530.75	16.25	57	271.667	96.1111	756	10623.2	14314.9	86.7891	880.462	1403.12	181.58	947.777	1268.67	1086.63	15611.8	24623.5	2110.67	4767.67	8116.17	8655.17		494.078	11169.3
	158	40476-V08B	158	1	14	9	40476-V08B	A/Johannesburg/33/1994	1994	HA	HA0	His		A	H3N2	3		Baculo	0.4428	0.4059	0.4742	40476-V08B	AFM72164.1	153.75	126.25	126.25	48.8889	305.889	51.7778	634	18450.4	19251.6	7.41818	222.298	251.756	52.4071	411.23	809.694	203.378	9106.3	13306.3	5794	9585.17	11078.8	8855		213.967	10158.7
	195	11707-V08H	195	1	15	11	11707-V08H	A/Aichi/2/1968	1968	HA	HA0	His		A	H3N2	3		HEK293	0.4423	0.4247	0.4831	11707-V08H	AAA43178.1	13.75	-9.25	-153.25	100.667	779.333	163.333	627.833	21938.6	21538.3	3.2381	114.608	250.569	118.125	712.247	729.848	17.4364	1738.38	4386.47	9125.83	11146.5	16890.8	16785.3		235.268	8374.51
	248	40058-V08B	248	1	14	14	40058-V08B	A/Victoria/210/2009	2009	HA	HA0	His		A	H3N2	3		Baculo	0.4338	0.399	0.4698	40058-V08B	ADI52838.1	1077.75	668.75	649	5.33333	-34.5556	18.5556	42.8333	10942.9	15897.8	76.7865	454.073	431.791	279.287	419.381	796.375	67.4202	1637.88	2197.57	5182.83	8925.67	11420.7	10553.2		403.544	5131.06
	186	40151-V08B	186	1	6	11	40151-V08B	A/Victoria/208/2009	2009	HA	HA0	His		A	H3N2	3		Baculo	0.4338	0.4007	0.467	40151-V08B	AJK00534.1	160.5	37.25	7095.5	91.6667	1516.56	427.778	249.5	4880.92	5495.5	15.239	468.909	385.529	232.64	1281.75	1929.2	151.64	4159.04	8836.5	1876.5	2766.5	7088	5959.5		1136.88	3962.18
	127	40485-V08B	127	1	1	8	40485-V08B	A/Nanchang/933/1995	1995	HA	HA0	His		A	H3N2	3		Baculo	0.4428	0.4076	0.4724	40485-V08B	AIU46048.1	100.75	562.5	562.5	88.6667	545.556	124.556	135.333	7259.75	8937.83	9.68583	412.434	934.5	76.9187	368.645	285.694	25.9661	861.476	1682.03	2109.83	1680.83	3724	4489.33		339.367	3150.4
	284	40489-V08B	284	1	14	16	40489-V08B	A/Hanoi/EL134/2008	2008	HA	HA0	His		A	H3N2	3		Baculo	0.4338	0.399	0.4742	40489-V08B	AIU46089.1	641.25	864.25	864.25	67.1111	129.333	32.5556	48.1667	7417.83	7532.83	14.7379	236.628	378.792	47.0615	408.166	326.896	23.937	981.204	2258.51	1708.33	2900.83	6902.17	5028.17		334.253	3043.75
	176	40118-V08B	176	1	14	10	40118-V08B	A/California/7/2004	2004	HA	HA0	His		A	H3N2	3		Baculo	0.4319	0.3921	0.4652	40118-V08B	ABW80975.1	1831.25	1127	111.5	137.778	127	45	318.833	3905	5970.67	65.1063	386.5	560.483	181.969	378.16	672.984	286.26	2421.68	4348.03	438.667	769.333	1991.17	4142.83		468.728	2875.08
	35	40488-V08B	35	1	17	2	40488-V08B	A/Fujian/411/2002	2002	HA	HA0	His		A	H3N2	3		Baculo	0.4338	0.43	0.47	40488-V08B	AIU46065.1	21.5	40.5	40.5	25.2222	73.6667	2.11111	282.5	2581.58	5667.58	40.4313	99.8679	186.374	127.882	464.672	464.118	67.0749	1814.7	5007.67	122.167	174.667	681.833	3942.67		132.237	2570.19
	173	40354-V08B	173	1	11	10	40354-V08B	A/Texas/50/2012	2012	HA	HA0	His		A	H3N2	3		Baculo	0.4265	0.3972	0.4688	40354-V08B	AIE52525.1	1051.25	1643.75	145	81.5556	229	91	390.5	3155.92	3747.92	15.5659	406.597	389.555	71.3195	341.658	442.891	116.005	2631.17	4867.67	445.333	692.5	2471.67	4502		409.095	2484.86
	95	40146-V08B	95	1	5	6	40146-V08B	A/HongKong/CUHK31987/2011	2011	HA	HA0	His		A	H3N2	3		Baculo	0.4283	0.39	0.47	40146-V08B	AGC13545.1	125.25	1026.75	170.5	117	629.667	153.111	69	4271.58	2398.5	89.8011	925.627	2397.93	134.447	656.261	774.861	39.5132	816.282	2742.62	1249	1750.67	3886	5453.83		600.101	1722.92
	303	40490-V08B	303	1	15	17	40490-V08B	A/Hanoi/EL201/2009	2009	HA	HA0	His		A	H3N2	3		Baculo	0.4356	0.4024	0.467	40490-V08B	AIU46093.1	284.5	353.25	353.25	47.2222	83	7.77778	47.6667	3144.5	4373.67	42.2666	93.1125	184.578	90.3612	223.173	33.7376	6.40744	434.021	1377.11	793	2043.83	4162.67	7042.33		149.686	1563.89
	120	40486-V08B	120	1	12	7	40486-V08B	A/Netherlands/178/1995	1995	HA	HA0	His		A	H3N2	3		Baculo	0.4483	0.4093	0.4742	40486-V08B	AIU46036.1	21.75	265.5	265.5	106.778	2470.78	381.444	206.167	2239.17	3277.08	1.64375	143.693	936.463	31.9937	1469.06	2541.1	69.3445	1310.55	1742.43	1395.83	1402.83	3289.17	4065.33		719.642	1474.12
	129	40149-V08B	129	1	3	8	40149-V08B	A/Sydney/5/1997	1997	HA	HA0	His		A	H3N2	3		Baculo	0.4392	0.4	0.47	40149-V08B	ACO95259.1	43.5	58	133	78	170.667	51.2222	149.5	2479.92	3823.08	56.6781	400.329	1549.14	36.7491	244.389	387.439	93.9573	934.5	1302.07	498.833	587.5	910.5	959.333		267.426	1463.84
	57	11056-V08H	57	1	3	4	11056-V08H	A/Brisbane/10/2007	2007	HA	HA0	His		A	H3N2	3		HEK293	0.4319	0.4	0.47	11056-V08H	ABW23353.1	17	49.75	89.5	135.111	153.778	12.4444	53	3947.83	1783.42	56.6818	201.438	123.211	62.2982	238.413	96.5203	23.5299	400.807	1723.63	63	497.5	1571.5	2687		103.012	1322.04
	201	40154-V08B	201	1	3	12	40154-V08B	A/Moscow/10/1999	1999	HA	HA0	His		A	H3N2	3		Baculo	0.4392	0.4	0.47	40154-V08B	ABE73115.1	29	432.25	880.5	24	345.444	117.556	58.1667	1258.75	3157.75	22.1398	222.908	670.459	59.9575	554.394	632.018	70.8268	1090.88	1822.39	819.667	1033.67	1001.83	1349.33		332.552	1243.13
	42	40497-V08B	42	1	6	3	40497-V08B	A/Switzerland/9715293/2013	2013	HA	HA0	His		A	H3N2	3		Baculo	0.4283	0.399	0.4652	40497-V08B	EPI541659	115.25	80.5	80.5	43	127.556	39.3333	22.5	2513.25	1921.5	149.327	318	149.785	151.606	415.089	192.724	47.9695	672.968	2127.61	176.5	571.167	1208.17	2795.17		155.222	1217.63
	259	40145-V08B	259	1	7	15	40145-V08B	A/Victoria/361/2011	2011	HA	HA0	His		A	H3N2	3		Baculo	0.4301	0.3972	0.4671	40145-V08B	AGB08328.1	128.25	121.25	121.25	-19.3333	118.667	16.3333	90.1667	2329.25	2131.5	11.3229	5.47689	6.34575	8.21613	1	8.37534	24.8872	422.969	978.95	426.833	1376.83	2288.17	3502.33		43.9295	996.287
	156	11972-V08H	156	1	12	9	11972-V08H	A/Wisconsin/67/2005	2005	HA	HA0	His		A	H3N2	3		HEK293	0.4265	0.39	0.47	11972-V08H	ACF54576.1	-79.25	-37	-111.75	-229.444	-300.556	7.88889	32.6667	457.083	822.5	3.39346	210.843	73.1591	14.2463	148.103	248.104	8.99851	1338.58	2323.03	62.6667	210.833	227.5	2265		-4.35522	830.477
	28	40494-V08B	28	1	10	2	40494-V08B	A/Missouri/09/2014	2014	HA	HA0	His		A	H3N2	3		Baculo	0.4283	0.3955	0.467	40494-V08B	EPI552125	92.75	148.75	148.75	14.4444	159.222	14	141.167	1121.5	874.083	112.195	286.891	931.059	237.726	191.07	303.434	26.6932	487.524	1517.78	373.667	328.833	812.333	4305.67		220.024	694.791
	53	40043-V08B1	53	1	17	3	40043-V08B1	A/Perth/16/2009	2009	HA	HA0	His	Y108F	A	H3N2	3		Baculo	0.4356	0.4024	0.467	40043-V08B1	ACS71642.1	190	36	36	75.5556	101.333	48.7778	62.3333	1700.58	1097.42	92.3793	124.447	243.524	93.7961	309.291	605.759	21.8039	220.923	621.462	96.5	431	1356.67	3147.33		163.072	620.754
	43	40487-V08B	43	1	7	3	40487-V08B	A/Philippines/472/2002	2002	HA	HA0	His		A	H3N2	3		Baculo	0.4356	0.3955	0.4688	40487-V08B	AIU46063.1	51.5	55.5	55.5	2.88889	32.3333	19.3333	23.8333	463.333	1331	39.4353	236.126	103.612	120.186	95.7742	525.534	20.3289	567.676	1134	175.833	493.667	899.833	2840.33		111.477	590.029
	130	11715-V08H	130	1	4	8	11715-V08H	A/Wyoming/03/2003	2003	HA	HA0	His		A	H3N2	3		HEK293	0.4374	0.4	0.47	11715-V08H	ABX10525.1	106	122	-120.75	22.7778	18.2222	-5.55556	-9.16667	296.5	681.917	4.40364	45.3071	166.66	25.9837	111.887	246.692	12.1938	72.1666	1039.93	-19.6667	28	290	1921		61.969	348.923
	97	11714-V08H	97	1	7	6	11714-V08H	A/mallard/Ohio/657/2002	2002	HA	HA0	His		A	H4N6	4		HEK293	0.4371	0.4157	0.5028	11714-V08H	ABI47995.1	16.25	14.5		77	15.8889	23.4444	-15.1667	15533.6	13952.2	3.27369	289.436	414.449	1865.34	5600.9	2852.85	2.86194	6496.49	11299.3	2240.83	3350.33	6406.5	9491.17		1015.76	7878.22
	312	40025-V08H	312	1	6	18	40025-V08H	A/chicken/Alabama/1/1975	1975	HA	HA0	His		A	H4N8	4		HEK293	0.4378	0.4191	0.5028	40025-V08H	P19695	-82.5	-73.25	-89.25	213.444	220.889	38.3333	60	19479.4	15895.3	2.13153	39.2799	76.9693	250.858	1855.76	909.775	13.2642	3782.38	7949.27	1541.67	1935	6310.5	12703.2		280.204	7863.28
	227	40008-V08H	227	1	11	13	40008-V08H	A/mallardduck/Alberta/299/1977	1977	HA	HA0	His		A	H4N4	4		HEK293	0.4343	0.4191	0.5009	40008-V08H	Q0A4G1	38.25	65	-168.5	40.3333	40.6667	1.55556	287.833	7489.5	7701.17	2.75253	72.3869	229.338	313.168	896.479	553.446	34.0707	6312.37	14150.8	1079.17	1409.17	3526	7425		173.74	5995.95
	306	40390-V08B	306	1	18	17	40390-V08B	A/duck/Hunan/819/2009	2009	HA	HA0	His		A	H4N2	4		Baculo	0.434	0.4209	0.4903	40390-V08B	ADN78261.1	66.25	105.25		52.8889	57.4444	1.55556	75.1667	4250.33	3269.5	8.21736	43.0192	123.738	201.089	655.341	411.479	2	600.804	3728.36	259.833	558.333	3141.5	7064.67		156.934	1987.69
	118	11706-V08H	118	1	10	7	11706-V08H	A/swine/Ontario/019111/1999	1999	HA	HA0	His		A	H4N6	4		HEK293	0.4353	0.4122	0.4972	11706-V08H	AAG17429.1	7.5	1847	-53.25	1220	11563.4	2390.78	152.167	1963.17	2575.83	18.4204	338.115	1350.97	3357.94	17242.4	20828.9	92.7648	2332.61	4150.13	8009	6538.5	9882.33	15965.7		5009.36	1877.78
	72	40106-V08H	72	1	18	4	40106-V08H	A/pigeon/Shanghai/S1069/2013	2013	HA	HA0	His		A	H7N9	7		HEK293	0.4148	0.4183	0.9946	40106-V08H	AGR49734	27.25	87.25	14.25	139.444	160	55.7778	37522	49315.6	49557.9	270.088	2139.75	2277.27	440.695	1102.09	1577.85	37968.3	54221	54870.9	13575.2	17434.8	34024.3	38220.8		690.976	47242.6
	223	40239-V08H	223	1	7	13	40239-V08H	A/Shanghai/2/2013	2013	HA	HA0	His		A	H7N9	7		HEK293	0.413	0.4165	0.9964	40239-V08H	AGL44438.1	13.75	60.25		10.8889	-32.3333	3.22222	37539.2	52664.1	51569.6	5.53776	380.073	728.122	147.123	183.903	330.436	26740.6	54867.8	54301.1	20972.8	24796.5	38527	37847.8		166.452	46280.4
	316	40128-V08B	316	1	10	18	40128-V08B	A/turkey/Italy/214845/2002	2002	HA	HA0	His		A	H7N3	7		Baculo	0.4099	0.4165	0.9679	40128-V08B	CAF33017.1	12.5	221	-43.5	57.8889	237.556	305.444	39792	52109.6	48919.2	23.3224	75.7577	535.961	22.7352	252.171	643.583	20468.2	55042.3	54815.9	19812.2	21922.7	37090	31764		195.368	45191.2
	208	40105-V08H	208	1	10	12	40105-V08H	A/Hangzhou/1/2013	2013	HA	HA0	His		A	H7N9	7		HEK293	0.413	0.4165	0.9964	40105-V08H	AGI60301.1	28.75	36.5	142.25	40.1111	-42.8889	-14.6667	35744	51021.4	51820.6	68.1268	407.891	990.321	32.6567	324.22	574.898	18435.6	54027.7	54262.3	19091.7	17528	31844.8	31869		215.681	44218.6
	221	40172-V08B	221	1	5	13	40172-V08B	A/mallard/Netherlands/33/2006	2006	HA	HA0	His		A	H7N8	7		Baculo	0.413	0.42	0.9661	40172-V08B	ACR59554.1	47.5	250.75	-47.25	32.5556	216.889	224.556	28392.7	51046.7	51352.5	7.82108	187.958	439.574	43.9602	104.782	202.594	20264.8	53899.7	54886	16251.3	22398.3	32819.2	30091.8		142.641	43307.1
	163	11082-V08B	163	1	1	10	11082-V08B	A/Netherlands/219/2003	2003	HA	HA0	His		A	H7N7	7		Baculo	0.4088	0.4236	0.9626	11082-V08B	AAR02640.1	29.25	-16.25	510.25	217.222	788	219.889	37425.2	49517.9	46930.2	23.817	171.841	189.071	39.96	112.266	158.953	16373.6	52642.4	51782.6	19100.8	23061.8	33531.3	31949.3		203.689	42445.3
	85	40104-V08H	85	1	13	5	40104-V08H	A/Shanghai/1/2013	2013	HA	HA0	His		A	H7N9	7		HEK293	0.413	0.4165	0.9964	40104-V08H	AGW82624.1	8.75	-18.75	13.25	90.4444	134.444	31.4444	25508.7	48231.2	50761.9	12.5565	382.199	392.958	246.863	2207.56	2788.45	22078.1	53291.2	53958.9	16452.8	15794.8	32049	33761.7		524.18	42305
	165	40103-V08H	165	1	3	10	40103-V08H	A/Anhui/1/2013	2013	HA	HA0	His		A	H7N9	7		HEK293	0.4148	0.42	1	40103-V08H	AHA56914.1	50.25	-13.25	-3.75	12.3333	16	-19.4444	30946.3	48941.1	47275.8	9.96427	102.289	211.232	36.9299	76.1496	245.871	11125.3	54587.3	53647.5	10771.3	13893	29433.8	31952.3		60.3812	41087.2
	112	11212-V08B	112	1	4	7	11212-V08B	A/chicken/Netherlands/1/2003	2003	HA	HA0	His		A	H7N7	7		Baculo	0.4105	0.4218	0.9626	11212-V08B	AAR02639.1	38.5	380.25	76	142.556	1011.44	269	27508.8	45110.5	45554.8	79.7472	239.75	887.255	55.8124	244.983	565.809	13221.3	47109.3	50645.6	11455	11605	23577.8	28438.2		332.592	38191.7
	315	40170-V08B	315	1	9	18	40170-V08B	A/ruddyturnstone/NewJersey/563/2006	2006	HA	HA0	His		A	H7N2	7		Baculo	0.4035	0.4333	0.8249	40170-V08B	ACS68445.1	357.5	9334.75	6772.75	2045.89	10811.9	4514.11	26.5	160.75	601.333	3.28921	9458.57	32151.5	215.849	6670.25	9627.96	5.53478	322.765	1226.7	9426	14929	25682.3	21276.5		7663.69	390.597
	98	40028-V08H	98	1	8	6	40028-V08H	A/duck/HongKong/562/1979	1979	HA	HA0	His		A	H10N9	10		HEK293	0.43	0.43	0.65	40028-V08H	ABI84469.1	1.75	7.25	1237.75	116.333	79.5556	7.44444	16641.3	36667.1	36807	27.7984	95.6728	323.791	459.495	451.936	978.552	5569.72	42651.2	35949.3	14583.2	12214.7	20748.3	18037.5		315.611	29047.6
	34	40359-V08B	34	1	16	2	40359-V08B	A/JiangxiDonghu/346/2013	2013	HA	HA0	His		A	H10N8	10		Baculo	0.4308	0.425	0.647	40359-V08B	EPI497477	67.5	20.75		137.111	207.444	51.8889	12134.7	38803.4	39674.2	277.862	790.816	675.351	789.488	1095.31	1536.25	2962.14	25961	33452.1	12685.3	15268.3	22950.8	21042.3		513.616	25497.9
	96	11693-V08H	96	1	6	6	11693-V08H	A/duck/HongKong/786/1979	1979	HA	HA0	His		A	H10N3	10		HEK293	0.4333	0.425	0.6499	11693-V08H	BAF46762.1	13.75	70.25	-130.75	97.7778	36.6667	7.88889	6724	20933.7	24000.5	5.68535	210.373	346.788	61.6763	122.665	113.981	583.553	29446.5	28014.8	6078.33	5890.5	10079.8	10549.3		79.7293	18283.8
	310	40433-V08B	310	1	4	18	40433-V08B	A/bluewingedteal/Louisiana/SG00073/2007	2007	HA	HA0	His		A	H10N7	10		Baculo	0.4359	0.4215	0.6613	40433-V08B	ADH96304.1	-2.5	-90.75		61.5556	126.556	-15.3333	4032	16969.7	19785.5	12.4624	14.4911	161.086	34.3782	24.4991	30.9503	354.974	19101	19985.1	1307.33	1421.67	7907.17	8924.33		32.4904	13371.4
	117	40184-V08B	117	1	9	7	40184-V08B	A/mallard/Minnesota/SG00194/2007	2007	HA	HA0	His		A	H10N3	10		Baculo	0.4381	0.4218	0.6691	40184-V08B	ACT84107.1	-28.75	4428		12550.3	29013.8	18846.9	107	120.667	234.917	16.7742	751.511	1552.96	6945.85	44107	47419	52.3309	663.191	2289.33	34061.2	34259.7	36652.7	35635.7		15054.8	577.906
	61	40192-V08B	61	1	7	4	40192-V08B	A/mallard/Astrakhan/263/1982	1982	HA	HA0	His		A	H14N5	14		Baculo	0.4286	0.4229	0.5129	40192-V08B	P26136	48.25	31.25		25.3333	218.333	50.6667	102.5	13479.8	15910.8	14.433	564.918	972.56	385.824	869.457	1858.88	38.5333	25423.1	27473.8	2916.67	4125.33	9729	10560.3		458.173	13738.1
	115	11720-V08H	115	1	7	7	11720-V08H	A/duck/Australia/341/1983	1983	HA	HA0	His		A	H15N8	15		HEK293	0.4045	0.4091	0.7772	11720-V08H	ABB88132.1	56.75	184.75	1.25	172	689.778	127.889	10412.7	33725.2	34547	72.3392	608.262	756.883	195.197	1060.13	1477.86	8441.06	49326.9	54280.6	8830	11447.5	21743.8	23891.5		450.257	31788.9
	33	40193-V08B	33	1	15	2	40193-V08B	A/australianshelduck/WesternAustralia/1756/1983	1983	HA	HA0	His		A	H15N2	15		Baculo	0.4062	0.4091	0.7877	40193-V08B	ABB90704.1	-40	-6.25	-52	95.2222	246.222	106.444	7278.83	35690.5	33365.8	32.1778	417.175	534.235	135.848	663.451	1111.05	5323.46	49803.2	53957.7	9244.17	12052.5	21570.2	17423.5		270.298	30903.2
	278	40009-V08H1	278	1	8	16	40009-V08H1	A/NewYork/18/2009	2009	HA	HA1	His		A	H1N1	1		HEK293				40009-V08H1		47	373	6763	271.75	381.125	59.2667	18.1667	111.417	143.5	2292.9	31322	37793.9	4.61393	3.84464	5.74899	3.6134	143.562	588.438	3667.67	9421.5	30236.5	28453.8		6609.85	168.116
	136	11055-V08H4	136	1	10	8	11055-V08H4	A/California/04/2009	2009	HA	HA1	His		A	H1N1	1		HEK293				11055-V08H4		107.25	1162	9721.25	933.625	1089.56	981.8	-8.83333	33.9167	1.25	184.244	25173.2	39020.8	14.1487	43.535	531.01	4.50861	44.1092	517.329	838	3853.83	12523.7	10423		6580.2	98.7134
	249	40007-V08H1	249	1	15	14	40007-V08H1	A/Ohio/07/2009	2009	HA	HA1	His		A	H1N1	1		HEK293				40007-V08H1		98.75	2973.25	9313.25	8030.88	11512.8	8425.8	30.3333	123.583	118.917	15.7462	8968.57	27662	18.3496	144.149	450.079	11.4363	450.305	182.099	2747.17	4799.17	15204.3	18592.7		6467.8	152.779
	244	40350-V08H1	244	1	10	14	40350-V08H1	A/California/06/2009	2009	HA	HA1	His		A	H1N1	1		HEK293				40350-V08H1		39.25	1084	8257.5	143.875	548	423.533	23.8333	154.917	316.75	39.771	13096.2	30131.4	21.7123	283.483	740.511	5.7194	724.575	1306.03	1417.67	2598.67	10657.5	16309.5		4567.43	421.972
	241	40035-V08H1	241	1	7	14	40035-V08H1	A/Beijing/22808/2009	2009	HA	HA1	His		A	H1N1	1		HEK293				40035-V08H1		28.25	1113.5	4876.5	356.438	480.938	376.467	32.8333	70.3333	299.5	23.7375	11811	28209.5	31.6241	458.124	937.936	42.1161	492.185	1239.48	1706.33	4375	12904	14869		4058.67	362.741
	305	40005-V08H1	305	1	17	17	40005-V08H1	A/England/195/2009	2009	HA	HA1	His		A	H1N1	1		HEK293				40005-V08H1		-2.5	624.5	1062.75	232.875	395.75	224.6	1.33333	64.75	50.0833	62.0039	9261.29	17556.6	51.8293	71.9477	248.087	3.4318	216.432	341.291	527.833	2365.33	8277.83	16180.2		2482.48	112.887
	235	40006-V08H1	235	1	1	14	40006-V08H1	A/Texas/05/2009	2009	HA	HA1	His		A	H1N1	1		HEK293				40006-V08H1		-52.75	788.75	2028.75	245.312	481.25	235.733	31.6667	154	405.917	14.5263	6351.92	11676.2	9.4241	260.056	819.532	7.30543	573.354	1376.66	246.5	648.833	7460.5	8439.5		1904.89	424.817
	121	11684-V08H1	121	1	13	7	11684-V08H1	A/PuertoRico/8/1934	1934	HA	HA1	His		A	H1N1	1		HEK293				11684-V08H1		-5.5	26.5	-110.75	10.625	52.875	-15	14.6667	131.75	119.167	2.78652	340.121	15713.4	28.7526	1105.55	1500.1	21.321	857.991	936.326	169.167	502.167	6733.83	9310.67		1554.12	346.87
	157	11692-V08H1	157	1	13	9	11692-V08H1	A/WSN/1933	1933	HA	HA1	His		A	H1N1	1		HEK293				11692-V08H1		11	12	-93	121.875	115.688	107.267	7.16667	241.917	432.167	18.7172	410.998	3395.61	170.392	1605.74	1563.3	25.3813	983.387	1791.41	39.1667	314	17003.7	17069.5		619.966	580.238
	280	40090-V08H1	280	1	10	16	40090-V08H1	A/NewYork/1/1918	1918	HA	HA1	His		A	H1N1	1		HEK293				40090-V08H1		7	23.25	1345	236.5	403.125	231.667	23.6667	98	241	5.78516	135.867	1831.53	32.3277	157.23	738.529	3.88058	269.449	886.111	184.833	1082.83	11159.3	14014.5		428.985	253.685
	90	40392-V08H1	90	1	18	5	40392-V08H1	A/NewJersey/8/1976	1976	HA	HA1	His		A	H1N1	1		HEK293				40392-V08H1		127	16		240.812	343.312	248.933	12.6667	281.667	677.25	55.9539	504.985	1086.79	48.648	508.966	1354.8	8.70254	2077.38	4996.35	2	78.8333	6907.67	7389.33		412.382	1342.34
	131	11068-V08H1	131	1	5	8	11068-V08H1	A/BrevigMission/1/1918	1918	HA	HA1	His		A	H1N1	1		HEK293				11068-V08H1		115.5	527.75	242.75	306.312	400.125	343.6	18.1667	52.3333	93.4167	57.3791	346.013	2092.41	24.4713	70.8926	181.148	16.6514	287.572	750.359	151	2621.83	12749.5	10382.5		392.363	203.083
	308	40567-H08H	308	1	2	18	40567-H08H	A/Michigan/45/2015	2015	HA	HA1	His		A	H1N1	1		HEK293				40567-H08H		146.5	368.75		142.75	277.25	141.933	15	30.9167	60.4167	5.41784	250.999	1665.61	14.5957	10.9287	38.1485	23.7484	229.087	534.345	10	10	667.167	2162.67		278.444	148.919
	226	40393-V08H1	226	1	10	13	40393-V08H1	A/swine/Belgium/1/1998	1998	HA	HA1	His		A	H1N1	1		HEK293				40393-V08H1		-3	43.25		161.25	208.5	155.867	83.6667	519.417	682.333	3.37362	113.678	441.334	22.3985	208.754	1271.47	74.3424	1273.32	2903.35	91.5	372.167	14670.2	12447.5		238.807	922.738
	204	40116-V08H1	204	1	6	12	40116-V08H1	A/HongKong/1/1968	1968	HA	HA1	His		A	H1N1	1		HEK293				40116-V08H1		18.75	49.5		51.25	249.312	51.8	-2.5	55.75	396.833	1.67028	154.527	261.299	27.1342	191.866	743.053	3.06389	601.712	1237.79	58.8333	92.3333	2341.67	4560.17		163.651	382.108
	252	11687-V08H1	252	1	18	14	11687-V08H1	A/Ohio/UR060991/2007	2007	HA	HA1	His		A	H1N1	1		HEK293				11687-V08H1		9	112	-68.5	60.8125	194.688	73.6	-0.833333	130.75	304.25	2.18672	92.9907	557.49	9.39018	99.9797	371.665	4.64398	117.181	662.788	459.833	396.667	4030.83	3017		126.275	203.13
	202	11708-V08H1	202	1	4	12	11708-V08H1	A/SolomonIslands/3/2006	2006	HA	HA1	His		A	H1N1	1		HEK293				11708-V08H1		20	21.75	-154.25	23.8125	72.0625	29.3333	26.8333	69.3333	211.167	9.39157	194.454	696.021	14.6664	145.135	325.022	9.71097	197.789	705.265	14.6667	10	3612.33	2438.17		116.45	203.35
	257	40464-V08H1	257	1	5	15	40464-V08H1	A/Albany/12/1951	1951	HA	HA1	His		A	H1N1	1		HEK293				40464-V08H1		40.5	189.75		194.875	284.375	197.267	25.8333	32.0833	152.667	1.51572	65.6269	203.278	6.97068	1	4.44846	15.4034	476.057	797.196	10	10	2814.67	3170.67		108.146	249.873
	243	40132-V08H1	243	1	9	14	40132-V08H1	A/Texas/36/1991	1991	HA	HA1	His		A	H1N1	1		HEK293				40132-V08H1		15	3.75	-245	-0.75	-41.5	23.0667	22.5	186.167	359.333	1.82056	153.413	594.308	23.3295	313.604	436.967	21.9609	655.635	753.54	21.3333	10	4212	3394		106.501	333.189
	99	11683-V08H1	99	1	9	6	11683-V08H1	A/NewCaledonia/20/1999	1999	HA	HA1	His		A	H1N1	1		HEK293				11683-V08H1		-15.25	-43	174.5	173.938	275.125	191	-0.5	91.3333	88.8333	1	43.7213	187.695	4.47371	1	8.77865	9.85222	230.065	167.051	10	10	1689.83	945		83.5818	97.7725
	161	40133-V08H1	161	1	17	9	40133-V08H1	A/Beijing/262/1995	1995	HA	HA1	His		A	H1N1	1		HEK293				40133-V08H1		-27.5	97.5		114.25	240.312	110.733	35.1667	225.167	251.833	13.0357	184.941	54.5343	2.11179	10.2634	8.58198	4.27868	456.351	945.606	10	10	1927	3601.83		73.524	319.734
	217	40134-V08H1	217	1	1	13	40134-V08H1	A/USSR/90/1977	1977	HA	HA1	His		A	H1N1	1		HEK293				40134-V08H1		36	-59.75	-89.25	25.625	59.6875	47.2	176	1317	1976	9.16049	85.2507	59.1194	16.5684	185.462	356.663	105.623	3539.15	5894.61	24.8333	7.5	4092	4773		60.978	2168.06
	272	11052-V08H1	272	1	2	16	11052-V08H1	A/Brisbane/59/2007	2007	HA	HA1	His		A	H1N1	1		HEK293				11052-V08H1		8	-5.5	-58.75	-22.9375	148.75	9.33333	168.5	1797.58	3616.58	2.78652	47.0924	298.666	7.42911	16.3532	56.6244	167.826	7773.59	17602.4	10	0.666667	1554.5	1687.17		42.3206	5187.74
	93	11688-V08H1	93	1	3	6	11688-V08H1	A/Canada/720/2005	2005	HA	HA1	His		A	H2N2	2		HEK293				11688-V08H1		115	373.75	-134	7624.75	10509.8	8424	28.3333	95.75	140.667	10.2384	211.002	390.799	712.755	18783.2	17491.2	7.9097	83.0898	734.734	3801.33	8191	17854.8	18998.7		5376.03	181.747
	51	40119-V08H1	51	1	15	3	40119-V08H1	A/Guiyang/1/1957	1957	HA	HA1	His		A	H2N2	2		HEK293				40119-V08H1		-26.5	186.5	69	4001.25	5564.19	4467.53	40.6667	8.5	128	10.5176	138.619	358.77	427.951	7994.87	7555.89	33.1191	54.4121	85.9432	8942.33	17066	33533	34916.3		2562.38	58.4402
	311	11088-V08H1	311	1	5	18	11088-V08H1	A/Japan/305/1957	1957	HA	HA1	His		A	H2N2	2		HEK293				11088-V08H1		30.75	-22.75	-100.25	2248.31	2862.81	2336.67	171.333	967.333	971.917	5.84703	28.373	214.075	103.072	8439.82	6964.4	8.21217	1210.06	1329.19	3421	10273.8	24218	30918.3		1925.93	776.341
	230	40004-V08H1	230	1	14	13	40004-V08H1	A/Xinjiang/1/2006	2006	HA	HA1	His		A	H5N1	5		HEK293				40004-V08H1		164.75	7970.75	251.25	15300.3	20761.5	20056.7	48.1667	682	1684.08	6.32552	2940.69	6030.65	9123.54	51308.4	52243.1	104.917	2390.37	5433.94	38597.3	38165.3	41906.5	39492		15513.2	1723.91
	105	11048-V08H2	105	1	15	6	11048-V08H2	A/Anhui/1/2005	2005	HA	HA1	His		A	H5N1	5		HEK293				11048-V08H2		53.25	10694.5	-216.5	28007.2	33278.9	27717.1	-2.66667	37.75	199.833	11.307	5062.66	13114.1	1240.96	17963.4	28186	5.31964	761.488	2134.68	11141	19267.2	34810.8	34925.7		13759.4	522.734
	46	40024-V08H1	46	1	10	3	40024-V08H1	A/goose/Guangdong/1/1996	1996	HA	HA1	His		A	H5N1	5		HEK293				40024-V08H1		-51	25.75		8155.31	13746.8	8684.67	2.5	58.5	161.583	93.0481	193.11	1108.33	17475.6	47709.7	51594.4	44.1453	661.414	1490.73	11852	21813.5	41434	37509		13521.4	403.146
	144	40049-V08H1	144	1	18	8	40049-V08H1	A/Egypt/3300NAMRU3/2008	2008	HA	HA1	His		A	H5N1	5		HEK293				40049-V08H1		159.75	274.5	1651	11090.2	15905.9	13509.9	52.8333	612.333	1578	177.919	1286.6	1452.76	2711.2	42622.7	48938.6	115.152	3052.37	9377.82	9827.33	19123.8	42835.2	35825.7		11648.4	2464.75
	78	11713-V08H1	78	1	6	5	11713-V08H1	A/HongKong/213/2003	2003	HA	HA1	His	S28W	A	H5N1	5		HEK293				11713-V08H1_0.05 mg/ml		-15.75	77	-179.75	9080.81	12535.2	9849.73	99.6667	172.167	333.833	8.33716	350.979	1044	6254.52	46941.8	47936.2	15.3665	617.272	1612.53	8603.5	15055	37172.8	30006		11156.9	475.14
	238	11690-V08H1	238	1	4	14	11690-V08H1	A/goose/Guiyang/337/2006	2006	HA	HA1	His		A	H5N1	5		HEK293				11690-V08H1		63.25	43.25	249.25	11599.4	16593.5	12129.8	66.3333	39.3333	176.5	5.09459	91.046	232.172	6593.65	39503.9	45167.3	6.0795	474.48	770.342	10296.2	15935.3	35363.2	40239.3		11022.6	255.511
	205	40001-V08H1	205	1	7	12	40001-V08H1	A/duck/HongKong/P46/1997	1997	HA	HA1	His		A	H5N1	5		HEK293				40001-V08H1		36.5	244.75	-152.75	9118.94	15233.5	9907.33	-46.3333	59.5	222.167	17.0966	218.333	471.183	7018.01	41171.1	48006.9	10.7411	318.032	751.277	9306	15173.5	32444.5	34260		10940.9	219.231
	151	40117-V08H1	151	1	7	9	40117-V08H1	A/barheadedgoose/Qinghai/1A/2005	2005	HA	HA1	His		A	H5N1	5		HEK293				40117-V08H1		-23.5	96	422.25	9672.75	15484.4	11091	584.667	4862.67	7884.67	4.02469	166.369	134.316	1997.92	37879	44309.9	93.863	7544.42	14603.4	12442.3	21724	40886.3	34034.7		10102.9	5928.95
	83	11710-V08H1	83	1	11	5	11710-V08H1	A/Cambodia/R0405050/2007	2007	HA	HA1	His		A	H5N1	5		HEK293				11710-V08H1		0.75	-69.25	32.5	8876.81	14246.9	9330.2	86.6667	87.25	432.583	13.5691	95.788	393.029	4465.04	36028.4	46770	36.3394	1036.34	2029.71	9668.33	17124.8	38678.8	38853.7		10015.3	618.148
	110	40026-V08H1	110	1	2	7	40026-V08H1	A/Cambodia/S1211394/2008	2008	HA	HA1	His		A	H5N1	5		HEK293				40026-V08H1		-68.5	24.25	85.25	9351.44	14371.7	10468.1	81.3333	121.917	138	18.0128	67.8469	361.768	5746.48	35614.1	42666.8	11.7795	138.847	374.404	8309	12262.7	30426.8	27563.7		9892.27	144.38
	203	40044-V08H1	203	1	5	12	40044-V08H1	A/commonmagpie/HongKong/5052/2007	2007	HA	HA1	His		A	H5N1	5		HEK293				40044-V08H1		-6	47.5		10154.1	14770.9	10573.5	-31.1667	38.5833	16.25	1.58489	115.906	299.913	1506.83	30339.1	38717.3	4.91594	267.683	483.329	8504.17	12464.5	35792	31750.3		9683.7	129.932
	246	11702-V08H1	246	1	12	14	11702-V08H1	A/Egypt/N05056/2009	2009	HA	HA1	His		A	H5N1	5		HEK293				11702-V08H1		-17.75	62	-140.75	8745.19	13186.3	9313.13	18.3333	101.25	119.417	1	143.861	414.454	3590.52	35057.3	43722.8	3.17767	374.719	409.089	6207.33	13919.7	31053	31160.7		9506.5	170.998
	296	11697-V08H1	296	1	8	17	11697-V08H1	A/Egypt/2321NAMRU3/2007	2007	HA	HA1	His		A	H5N1	5		HEK293				11697-V08H1		-6	-23.25	-169.25	115.625	186.938	121.267	12.8333	40.5	105.167	4.12892	106.314	198.373	9630.15	44982.1	49720.8	10.6299	168.872	147.06	7466.5	12872.3	32569.5	34873.3		8738.93	80.8438
	251	11701-V08H1	251	1	17	14	11701-V08H1	A/duck/Laos/3295/2006	2006	HA	HA1	His		A	H5N1	5		HEK293				11701-V08H1		-56.25	-8	-69	8742.62	12555.2	9589.07	21.1667	66	150.583	3.83821	52.3976	259.464	1509.29	33461.5	38660.6	7.5132	189.288	102.765	6706.67	15736.7	30114.5	37959.8		8725.06	89.5527
	191	40022-V08H1	191	1	11	11	40022-V08H1	A/Vietnam/UT31413II/2008	2008	HA	HA1	His		A	H5N1	5		HEK293				40022-V08H1		36.5	62.25	-79.25	10028.9	14836.1	10837.9	9.83333	118.333	168.167	6.59479	58.739	252.203	957.573	26331	39497.4	28.7991	570.013	1427.63	9777.83	17015.5	35110.5	30372.5		8568.82	387.13
	38	11709-V08H1	38	1	2	3	11709-V08H1	A/whooperswan/Mongolia/244/2005	2005	HA	HA1	His		A	H5N1	5		HEK293				11709-V08H1		43.25	27.75	-168.5	8418.69	13036.3	9354.27	-13.6667	88.1667	485.75	11.8511	138.73	256.627	1183.05	34301.8	35622.1	27.1984	426.396	887.261	5788.67	12271.7	29816.3	30038.8		8518.83	316.851
	281	11698-V08H1	281	1	11	16	11698-V08H1	A/duck/Hunan/795/2002	2002	HA	HA1	His		A	H5N1	5		HEK293				11698-V08H1		45.75	1975	-167.25	10596.8	15244.4	12742.9	10.5	102.083	234.083	5.7563	351.832	1024.42	45.1911	18250.9	40409.6	1.97435	494.269	1225.57	1693.67	3077.33	13024.8	17382.8		8377.1	344.746
	219	11689-V08H1	219	1	3	13	11689-V08H1	A/HongKong/483/1997	1997	HA	HA1	His		A	H5N1	5		HEK293				11689-V08H1		-18.75	40.5	-193.75	7433	8378.31	7781.4	124.167	476.083	933.917	4.07234	138.603	58.5635	2018.57	30173	38629.1	52.52	2077.76	3747.14	7700.33	13067.2	31308.5	28693.3		7870.21	1235.26
	108	40065-V08H1	108	1	18	6	40065-V08H1	A/Thailand/1/2004	2004	HA	HA1	His		A	H5N1	5		HEK293				40065-V08H1		121.75	602.25	-152.5	11933.7	17364.5	12741.1	406.833	412	567.917	174.699	876.136	2532.44	614.875	17992.6	27299.9	79.1209	487.035	1149.05	12996.3	19038.5	36300.3	34600.7		7675.11	516.992
	231	11712-V08H1	231	1	15	13	11712-V08H1	A/chicken/India/NIV33487/2006	2006	HA	HA1	His		A	H5N1	5		HEK293				11712-V08H1		28.5	87.25	-249	7944.06	12154.8	8468.2	9.83333	109.167	170.5	4.81942	64.5171	314.648	1547.17	26816	34775.2	3.87172	173.368	44.5986	6822.83	12795	31484	33246.8		7663.01	85.223
	245	40158-V08H1	245	1	11	14	40158-V08H1	A/chicken/Vietnam/NCVD016/2008	2008	HA	HA1	His		A	H5N1	5		HEK293				40158-V08H1		-26.75	107.5	-125.25	9549.38	13463.7	10457.9	55.6667	86.75	180.25	1.7826	36.489	366.26	2377.81	24912.5	30525.9	5.86708	190.988	176.235	2185	4490.67	23579.2	18753		7637.26	115.96
	185	40060-V08H1	185	1	5	11	40060-V08H1	A/Hubei/1/2010	2010	HA	HA1	His		A	H5N1	5		HEK293				40060-V08H1		47.25	78	-26	9526.06	15191.1	10137.4	157	929.333	1980.58	3.43754	98.4076	349.385	109.386	24147.8	29086.2	27.3948	5254.75	9118.26	11632.3	18646.5	38904.2	37030.7		7395.7	2911.22
	77	40372-V08H1	77	1	5	5	40372-V08H1	A/chicken/Jilin/9/2004	2004	HA	HA1	His		A	H5N1	5		HEK293				40372-V08H1		185	3907.75	-134	11717.4	17198.1	13817.9	216.5	832.417	1711.5	27.8897	1766.36	5152.17	265.628	11525.3	19208.3	60.1362	2411.82	6194.95	8492	13793.8	32791.8	30938.5		7053.15	1904.55
	290	40160-V08H1	290	1	2	17	40160-V08H1	A/barnswallow/HongKong/D101161/2010	2010	HA	HA1	His		A	H5N1	5		HEK293				40160-V08H1		-29.25	22.5	-158.25	6930	11914	7552.2	-8.5	36.3333	122.833	1.76234	19.2783	14.2619	1049.62	22946.8	30052.3	7.82834	59.6563	43.2524	2984.67	5273	25623.2	27970.7		6692.94	43.5673
	179	40088-V08H1	179	1	17	10	40088-V08H1	A/chicken/Yamaguchi/7/2004	2004	HA	HA1	His		A	H5N1	5		HEK293				40088-V08H1		7	86	-149	9196.62	13438.8	9548.27	2662.5	18533.4	21883.7	5.93953	136.201	104.334	757.057	18223.7	27962.7	831.38	38421.4	44621.3	7501.67	14581.8	35315.5	34059.2		6609.81	21158.9
	253	11700-V08H1	253	1	1	15	11700-V08H1	A/commonmagpie/HongKong/2256/2006	2006	HA	HA1	His		A	H5N1	5		HEK293				11700-V08H1		-88	41.5	-135.5	4264.56	6147.06	4310.67	36	54.6667	35.4167	12.5569	28.7978	53.6886	556.431	27522.2	32218.9	4.23855	174.75	737.637	6459	10924.3	33765.7	33595		6244.41	173.785
	314	40398-V08H1	314	1	8	18	40398-V08H1	A/chicken/Guangdong/C273/2011	2011	HA	HA1	His		A	H6N2	6		HEK293				40398-V08H1		41.25	60.75		2094.44	2861	2484.67	40.1667	263.167	346.833	1	44.8388	241.901	82.3589	3107.76	5485.78	1	509.755	563.233	178.333	273.333	16983.8	13211.8		1500.52	287.359
	192	40166-V08H1	192	1	12	11	40166-V08H1	A/duck/Shantou/83/2000	2000	HA	HA1	His		A	H6N2	6		HEK293				40166-V08H1		91.25	60	-17.25	1424	2034.06	1529.2	15.1667	93.4167	222.25	3.66361	148.561	315.536	19.4883	622.088	3315.23	23.1576	423.218	1121.32	161	319	15975.5	15725		795.486	316.422
	285	40027-V08H1	285	1	15	16	40027-V08H1	A/chicken/HongKong/17/1977	1977	HA	HA1	His		A	H6N4	6		HEK293				40027-V08H1		103.75	43.5	-75.25	1091.81	1638.81	1188.27	13.3333	102.583	163	7.95337	3.83729	71.6363	25.2418	175.649	895.828	2.8854	241.787	592.586	98.5	156	15725.5	12914.5		430.92	186.029
	218	11723-V08H1	218	1	2	13	11723-V08H1	A/northernshoveler/California/HKWF115/2007	2007	HA	HA1	His		A	H6N1	6		HEK293				11723-V08H1		4	48.75	-155.25	752.438	937.375	897.467	24.1667	261.417	784	1.7411	192.859	55.5237	5.14695	334.791	403.75	31.5326	909.884	2282.99	-27.3333	-29.5	9811.5	9957.33		289.883	715.665
	162	40168-V08H1	162	1	18	9	40168-V08H1	A/mallard/Ohio/217/1998	1998	HA	HA1	His		A	H6N8	6		HEK293				40168-V08H1		3	26.5	-168	445	799.375	490	3.66667	200.917	366	3.70697	125.747	289.641	5.83517	95.9539	370.168	30.0836	623.36	1431.44	187.167	170.167	12511	10428.3		207.244	442.578
	317	11722-V08H1	317	1	11	18	11722-V08H1	A/pintailduck/Alberta/115/1979	1979	HA	HA1	His		A	H8N4	8		HEK293				11722-V08H1		24.25	-20.5	-199.5	24.625	152.25	14.9333	3269.67	14175.2	7993.58	4.7617	43.4235	354.389	10.2509	152.302	271.265	1003.39	19979.3	23080.7	92.6667	262.5	2622.83	5459.17		69.3709	11583.6
	41	40179-V08H1	41	1	5	3	40179-V08H1	A/duck/NewZealand/76/1984	1984	HA	HA1	His		A	H9N1	9		HEK293				40179-V08H1		111	97.75		59.1875	140.438	56.7333	24	48.25	275.917	157.326	423.277	639.091	135.916	290.953	726.516	72.3216	513.849	1212.72	-31.8333	12	926.167	2587.83		258.017	357.843
	189	40181-V08H1	189	1	9	11	40181-V08H1	A/shorebird/Delaware/261/2003	2003	HA	HA1	His		A	H9N5	9		HEK293				40181-V08H1		6	197.75	981.75	265.25	485.688	258.933	26.6667	279.167	540.5	3.06389	142.345	182.077	18.2069	206.867	144.812	40.0391	1139.51	2296.41	-10	-46.8333	132.333	1981.33		241.062	720.383
	147	40174-V08H1	147	1	3	9	40174-V08H1	A/HongKong/35820/2009	2009	HA	HA1	His		A	H9N2	9		HEK293				40174-V08H1		62.25	702.25	-143.5	212.5	298.75	120.133	2465.33	17560.9	21993.8	6.1503	293.085	259.763	22.8544	320.494	464.437	1631.53	36423.9	47242.5	61.5	141	5306.67	5555.33		218.264	21219.7
	75	11719-V08H1	75	1	3	5	11719-V08H1	A/guineafowl/HongKong/WF10/1999	1999	HA	HA1	His		A	H9N2	9		HEK293				11719-V08H1		219.5	500.25	58	191.938	389.875	160.4	158.333	494.333	734.583	6.49519	75.0604	238.781	4.4294	41.7683	235.972	15.523	890.929	2895.14	-26.1667	-48.5	364.167	1207.17		176.872	864.807
	294	40178-V08H	294	1	6	17	40178-V08H	A/HongKong/3239/2008	2008	HA	HA1	His		A	H9N2	9		HEK293				40178-V08H		28.5	329.5		153.688	278.125	134.133	-1.66667	10.5	61.1667	5.66918	159.858	60.8464	16.4932	58.1345	42.7344	2.75946	263.36	769.393	10	-46	146.833	781.333		115.244	184.252
	188	40003-V08H1	188	1	8	11	40003-V08H1	A/duck/HongKong/448/1978	1978	HA	HA1	His		A	H9N2	9		HEK293				40003-V08H1		-0.5	51.25		28	52	42.6	101.833	357.333	611.083	3.88498	84.3345	489.675	86.5286	176.427	250.408	9.26067	918.946	1887.2	-14.5	-59	-48.1667	1991.33		114.964	647.61
	302	11229-V08H1	302	1	14	17	11229-V08H1	A/HongKong/1073/1999	1999	HA	HA1	His		A	H9N2	9		HEK293				11229-V08H1		61.75	87.75	-3.75	40.375	106	47.9333	511.167	464	442.5	30.5515	141.079	336.066	69.0821	203.172	216.792	8.1745	174.09	604.37	10.6667	8.83333	148.833	1247.17		111.4	367.384
	155	40036-V08H1	155	1	11	9	40036-V08H1	A/chicken/HongKong/G9/1997	1997	HA	HA1	His		A	H9N2	9		HEK293				40036-V08H1		-47.75	-168.75	-111.25	3.625	32.25	-12.9333	-12.5	-30.75	92.0833	2.70192	62.8284	611.843	50.0674	87.6281	724.97	64.5858	3416.88	2031.22	73.1667	146.5	1607	1403.83		102.936	926.919
	194	40187-V08H1	194	1	14	11	40187-V08H1	A/thickbilledmurre/Newfoundland/031/2007	2007	HA	HA1	His		A	H11N2	11		HEK293				40187-V08H1		34	49.75		30.625	89.375	22.4	108.167	1971.5	5680.25	21.1195	29.9853	220.154	24.4367	115.789	417.567	63.0091	4809.43	11969.6	7	35.5	1347.67	1755.83		95.9274	4100.33
	283	11704-V08H1	283	1	13	16	11704-V08H1	A/mallard/Alberta/294/1977	1977	HA	HA1	His		A	H11N9	11		HEK293				11704-V08H1		-2	30.75	0.5	33	67.875	14.3333	16.3333	35.4167	104.833	1	122.326	366.444	11.7362	194.985	202.346	6.40174	342.458	736.214	5	14.6667	229	1644		86.9414	206.943
	228	11705-V08H1	228	1	12	13	11705-V08H1	A/duck/Yangzhou/906/2002	2002	HA	HA1	His		A	H11N2	11		HEK293				11705-V08H1		28.25	41.5	-47.5	-12	7	-23.6	29.5	301	537.667	1	59.3738	128.995	12.7523	6.00693	39.0315	10.4367	796.096	1183.84	-22.6667	-36.6667	-98.1667	1423.17		20.0675	476.423
	44	11718-V08H1	44	1	8	3	11718-V08H1	A/greenwingedteal/ALB/199/1991	1991	HA	HA1	His		A	H12N5	12		HEK293				11718-V08H1		59	38.5	-177.5	11.9375	37.8125	9.86667	19.6667	103	131.25	73.8901	121.752	164.383	78.9321	30.5755	26.2937	6.69182	291.657	418.078	-2.16667	-6.83333	-75.5	1551.67		39.6203	161.724
	222	40029-V08H1	222	1	6	13	40029-V08H1	A/mallardduck/Alberta/342/1983	1983	HA	HA1	His		A	H12N1	12		HEK293				40029-V08H1		67	-7.5	-109.5	16.5625	31.125	-2.26667	1088.17	4856.33	7369.08	4.19555	41.4997	210.035	33.3505	53.3073	104.481	160.384	5966.01	6810.92	88.3333	26.3333	781	1764		36.8575	4375.15
	262	40190-V08H	262	1	10	15	40190-V08H	A/blackheadedgull/Sweden/1/1999	1999	HA	HA1	His		A	H13N6	13		HEK293				40190-V08H		96.75	143.5		14.8125	41.0625	5.46667	49	60.3333	78.1667	2.70566	60.4927	214.798	39.4968	128.779	484.419	7.02029	329.705	1112.43	-13.6667	-12.1667	-27.3333	1102.17		112.026	272.775
	307	11721-V08H1	307	1	1	18	11721-V08H1	A/blackheadedgull/Netherlands/1/2000	2000	HA	HA1	His		A	H13N8	13		HEK293				11721-V08H1		22.75	76.5	-66.5	19.5	10.5625	8.8	18.5	33.8333	78.3333	2.18672	30.2223	118.495	25.5614	116.935	136.354	1.71877	172.243	706.971	17.6667	37	-18.6667	602		41.7806	168.6
	242	11711-V08H1	242	1	8	14	11711-V08H1	A/blackheadedgull/Sweden/5/1999	1999	HA	HA1	His		A	H16N3	16		HEK293				11711-V08H1		8.75	9.25	-140.25	23.9375	85.625	12.3333	29.1667	47.5833	116.833	8.42614	62.3706	808.185	5.57075	317.396	577.588	14.7619	341.79	1198.43	26.5	27.5	146.333	967.333		148.265	291.428
	288	40323-V08H1	288	1	18	16	40323-V08H1	A/littleyellowshoulderedbat/Guatemala/164/2009	2009	HA	HA1	His		A	H17N10	17		HEK293				40323-V08H1		6.5	93.5		47.5625	109.25	31.0667	-12.1667	27.3333	102.75	3.8054	83.5862	205.23	29.9638	376.543	443.861	2.06994	138.972	575.917	5.83333	12.8333	0.833333	1521		130.079	139.146
	153	40324-V08H1	153	1	9	9	40324-V08H1	A/flatfacedbat/Peru/033/2010	2010	HA	HA1	His		A	H18N11	18		HEK293				40324-V08H1		22.5	21.5	-83.75	727.875	990.438	619.867	134.167	1453.75	2768.5	1.1487	13.0063	187.258	24.0222	2464.93	5983.27	135.534	5174.8	11210.4	212.333	254.5	3741.33	7495.5		914.339	3479.53
	73	40145-V08H1	73	1	1	5	40145-V08H1	A/Victoria/361/2011	2011	HA	HA1	His		A	H3N2	3		HEK293				40145-V08H1		100.25	122.25	-185.75	-10.5	-18.5625	-20.7333	969.333	4150.58	10822.7	51.2922	82.2795	234.44	67.0989	190.65	346.706	247.009	12482.6	23438.3	52.8333	199.333	1187.67	2941.33		79.9517	8685.08
	214	40435-V08H1	214	1	16	12	40435-V08H1	A/ChiangRai/277/2011	2011	HA	HA1	His		A	H3N2	3		HEK293				40435-V08H1		111.5	103.25		113.25	143.812	61.4	636.333	3981.42	6637.33	19.6514	244.844	535.117	13.7084	260.95	449.475	407.424	14101.6	23156.5	54	23.8333	1050	1695		186.996	8153.43
	215	40151-V08H1	215	1	17	12	40151-V08H1	A/Victoria/208/2009	2009	HA	HA1	His		A	H3N2	3		HEK293				40151-V08H1		91.75	124.25		125.562	192.75	107	291.167	1525	3006.83	14.2682	327.895	608.126	49.0387	9.3874	9.27471	230.194	5486.57	9977.93	-4.33333	106.833	647.5	1284.33		150.846	3419.62
	114	40146-V08H1	114	1	6	7	40146-V08H1	A/HongKong/CUHK31987/2011	2011	HA	HA1	His		A	H3N2	3		HEK293				40146-V08H1		51.75	568		1373.5	1487.38	1273.07	1297	3456.33	4618.25	50.2767	468.356	986.488	143.55	3959.75	5810.01	404.15	4508.46	5364.14	879	1413	3100	5666.83		1470.19	3274.72
	86	11715-V08H1	86	1	14	5	11715-V08H1	A/Wyoming/03/2003	2003	HA	HA1	His		A	H3N2	3		HEK293				11715-V08H1		65	34.75	502.75	301.062	415.75	251.067	232.167	971.083	2345.5	10.2774	253.536	409.697	21.4646	599.774	849.363	52.9935	4777.22	9891.4	-44.6667	-29.6667	108.5	1696.33		309.541	3045.06
	168	40101-V08H1	168	1	6	10	40101-V08H1	A/Memphis/1/1968	1968	HA	HA1	His		A	H3N2	3		HEK293				40101-V08H1		147.75	209	-132.25	16	60.875	6.33333	736.833	1500.08	1949.08	17.3124	456.728	445.941	78.2498	234.09	246.431	265.934	1698	2415.47	-12.5	-50.3333	165.333	1674.33		148.872	1427.57
	79	11972-V08H1	79	1	7	5	11972-V08H1	A/Wisconsin/67/2005	2005	HA	HA1	His		A	H3N2	3		HEK293				11972-V08H1		93.25	478.5	-97	101.938	248.625	59.1333	129	428.75	881.167	73.0704	542.44	1103.38	70.9425	1498.6	3400	83.0817	1621.33	3971.58	214.833	561.5	2013.17	4791.67		631.074	1185.82
	196	40058-V08H1	196	1	16	11	40058-V08H1	A/reassortant/IVR-155/Victoria/210/2009	2009	HA	HA1	His		A	H3N2	3		HEK293				40058-V08H1		89.5	48		40.75	31.3125	6.4	60.6667	917.417	1244.67	9.42572	98.8911	261.471	25.2381	165.609	211.899	52.3096	1300.99	3088.64	80.3333	-23.3333	241	867.667		89.8632	1110.78
	174	40149-V08H1	174	1	12	10	40149-V08H1	A/Sydney/5/1997	1997	HA	HA1	His		A	H3N2	3		HEK293				40149-V08H1		82.5	88.25		36.625	110.688	18.6667	149.333	430.583	805.917	7.99961	377.766	349.892	24.4491	228.296	321.676	50.2369	1090.61	1993.65	-3	5.83333	7.16667	1108.17		149.71	753.388
	124	40154-V08H1	124	1	16	7	40154-V08H1	A/Moscow/10/1999	1999	HA	HA1	His		A	H3N2	3		HEK293				40154-V08H1		51	-14.5		-31.5625	-27.625	-34	-17.5	78.75	47.25	7.93004	94.1625	227.567	13.4005	285.806	175.6	9.733	544.448	3322.69	-167.5	-101.333	14.6667	3936.83		67.9798	664.229
	89	40043-V08H1	89	1	17	5	40043-V08H1	A/Perth/16/2009	2009	HA	HA1	His		A	H3N2	3		HEK293				40043-V08H1		99.5	48	-230	0.875	-31.1875	-33.8	101.167	177.833	288.167	84.6522	216.749	279.093	29.7316	355.109	520.253	5.52494	1038.59	2192.75	-53	-86.3333	-151.167	317.5		111.581	634.006
	197	40395-V08H1	197	1	17	11	40395-V08H1	A/Indiana/07/2012	2012	HA	HA1	His		A	H3N2	3		HEK293				40395-V08H1		-17.25	15.75		-11.0625	-23.375	-48.6	53.5	277.833	561.75	9.83034	202.746	277.336	29.2798	14.8932	12.8899	20.9461	797.841	1741.58	254.833	103.167	-126.667	1889.67		42.0398	575.574
	159	40476-V08H	159	1	15	9	40476-V08H	A/Johannesburg/33/1994	1994	HA	HA1	His		A	H3N2	3		HEK293				40476-V08H		62	54.5		-1.5	51.25	-5.53333	26	739.75	1164.75	6.53075	119.794	18.6859	97.8263	201.843	100.563	30.8202	1053.23	321.324	-82.5	26.1667	-179.167	2204.83		64.1781	555.979
	276	40494-V08H1	276	1	6	16	40494-V08H1	A/Missouri/09/2014	2014	HA	HA1	His		A	H3N2	3		HEK293				40494-V08H1		35.25	151.75		84.375	186.625	71.8667	13.5	161.667	415.333	3.97788	76.3329	125.659	11.0151	13.8523	333.347	18.335	785.063	1756.86	-245.333	-301.833	682.333	2292.5		99.4592	525.127
	40	40479-V08H2	40	1	4	3	40479-V08H2	A/England/42/1972	1972	HA	HA1	His		A	H3N2	3		HEK293				40479-V08H2		13.75	38.5		8.9375	37.25	16.4667	26.1667	59.5	288.5	42.8228	253.871	264.386	148.099	346.065	389.909	56.1988	679.248	933.947	27.8333	86.3333	135.5	1280.17		141.823	340.593
	39	11707-V08H1	39	1	3	3	11707-V08H1	A/Aichi/2/1968	1968	HA	HA1	His		A	H3N2	3		HEK293				11707-V08H1		11.75	81.5	224.5	69.25	120.625	22.1333	-15.8333	88.6667	246.917	25.0265	151.65	228.934	162.461	500.505	1083.01	6.13217	667.933	852.821	-53.8333	-25	151.667	757.167		223.445	307.773
	207	40477-V08H1	207	1	9	12	40477-V08H1	A/Texas/1/1977	1977	HA	HA1	His		A	H3N2	3		HEK293				40477-V08H1		35.5	2461.5		1548.38	1958.75	1344.07	40.3333	73.4167	141.083	6.08928	1273.21	4799.07	32.9875	585.06	1092.22	9.89276	531.954	1033.07	1083.17	1342.83	1899	5499.33		1376.07	304.959
	287	40144-V08H1	287	1	17	16	40144-V08H1	A/Wisconsin/15/2009	2009	HA	HA1	His		A	H3N2	3		HEK293				40144-V08H1		48	152.5		57.625	142.688	38.3333	33.5	64.75	146.667	11.2223	319.387	361.185	100.143	1204.72	1384.9	6.16422	400.059	1039.59	29.5	107.667	218	5213.83		347.337	281.789
	247	40118-V08H1	247	1	13	14	40118-V08H1	A/California/7/2004	2004	HA	HA1	His		A	H3N2	3		HEK293				40118-V08H1		152.5	303.25		600.062	927.375	412.733	16	51	129.083	4.36467	66.7759	494.518	23.1537	52.4584	65.7679	2.73845	393.37	1028.57	-81.6667	-127.167	-210.667	794.5		282.087	270.127
	299	40478-V08H1	299	1	11	17	40478-V08H1	A/Christchurch/4/1985	1985	HA	HA1	His		A	H3N2	3		HEK293				40478-V08H1		136.25	155.5		90.5	148.25	22	23.1667	45.9167	124.583	9.02235	138.026	229.696	22.6818	189.921	378.102	9.34992	618.969	790.698	-0.166667	1.83333	25.5	1751.17		138.177	268.781
	256	40354-V08H1	256	1	4	15	40354-V08H1	A/Texas/50/2012	2012	HA	HA1	His		A	H3N2	3		HEK293				40354-V08H1		35	161.75	18	24.1875	61.3125	21.1333	24.3333	67.5833	137.917	13.1819	231.972	292.271	57.514	50.0433	131.889	5.17066	451.218	911.547	-47.8333	-46.3333	-52.8333	597.333		91.5212	266.295
	293	40490-V08H1	293	1	5	17	40490-V08H1	A/Hanoi/EL201/2009	2009	HA	HA1	His		A	H3N2	3		HEK293				40490-V08H1		169.75	15.75		86.375	144.625	101.333	12.1667	56.0833	52.6667	12.4353	191.643	227.539	81.8296	156.64	440.738	24.2742	592.39	796.054	3	63.5	1.66667	496		148.06	255.606
	261	40485-V08H1	261	1	9	15	40485-V08H1	A/Nanchang/933/1995	1995	HA	HA1	His		A	H3N2	3		HEK293				40485-V08H1		6.5	437.75		453.625	564.375	451.2	7.83333	24.25	88	4.3729	175.407	561.091	9.66309	395.543	1037.67	11.3918	445.509	803.697	48.3333	85.6667	1310.67	2686.17		372.472	230.114
	268	11056-V08H1	268	1	16	15	11056-V08H1	A/Brisbane/10/2007	2007	HA	HA1	His		A	H3N2	3		HEK293				11056-V08H1		50.25	60.5	1037.25	1594.12	1779.94	1550	22.5	23.9167	47.8333	5.7164	141.653	207.43	33.5002	105.263	182.2	4.67076	346.492	929.32	27.8333	33.1667	49.6667	429.333		562.319	229.122
	292	40497-V08H1	292	1	4	17	40497-V08H1	A/Switzerland/9715293/2013	2013	HA	HA1	His		A	H3N2	3		HEK293				40497-V08H1		80.75	267.75		198.5	316.562	211.733	13.3333	34.3333	7.16667	6.96712	69.0814	231.458	27.438	177.446	639.853	3.2875	412.783	739.273	-56.5	-39	-7	348.5		202.504	201.696
	289	40486-V08H1	289	1	1	17	40486-V08H1	A/Netherlands/178/1995	1995	HA	HA1	His		A	H3N2	3		HEK293				40486-V08H1		12.25	27.5		-34.9375	3.875	-31.8	5	52.3333	142.667	9.67909	108.459	195.724	7.35572	183.391	246.426	7.22445	214.165	744.091	-1.83333	-2.33333	33.3333	1357.17		66.1747	194.247
	31	40489-V08H1	31	1	13	2	40489-V08H1	A/Hanoi/EL134/2008	2008	HA	HA1	His		A	H3N2	3		HEK293				40489-V08H1		66.25	32.75		-1.375	37.625	-1.33333	49.3333	59.0833	168.583	30.5023	470.913	639.913	53.4044	1841.66	4109.59	36.6424	220.581	616.622	219.833	799.833	2082.67	3247		661.809	191.808
	267	40488-V08H1	267	1	15	15	40488-V08H1	A/Fujian/411/2002	2002	HA	HA1	His		A	H3N2	3		HEK293				40488-V08H1		43.25	106.5		48.5625	71	7.73333	10.6667	58.0833	39.75	2	44.711	156.971	29.1818	193.594	318.741	4.287	264.497	647.388	37.3333	15.6667	-56.3333	504.167		92.9313	170.779
	266	40152-V08H1	266	1	14	15	40152-V08H1	A/GuangdongLuohu/1256/2009	2009	HA	HA1	His		A	H3N2	3		HEK293				40152-V08H1		37.25	87.75		32.5625	28.375	4.46667	22.5	11.3333	21.0833	2.45951	166.334	336.718	24.8731	84.0209	233.794	1.1487	331.515	362.423	22.5	-24.8333	-46.6667	223.667		94.4185	125
	32	40487-V08H1	32	1	14	2	40487-V08H1	A/Philippines/472/2002	2002	HA	HA1	His		A	H3N2	3		HEK293				40487-V08H1		13	101.25		56.0625	35.625	47	34	-8.91667	47	13.3975	328.717	538.239	157.149	629.709	1301.85	10.257	92.2404	559.461	106.333	86.8333	315.667	3570		292.909	122.34
	65	40436-V08H1	65	1	11	4	40436-V08H1	A/NewYork/55/2004	2004	HA	HA1	His		A	H3N2	3		HEK293				40436-V08H1		72.25	77.25		-4.625	48.1875	-3.2	-46	-84.0833	-49.6667	45.7414	548.416	1263.15	107.758	819.496	4051.83	1.82056	130.356	581.654	49.3333	80.1667	287.667	1646.83		638.751	89.0135
	71	40390-V08H1	71	1	17	4	40390-V08H1	A/duck/Hunan/819/2009	2009	HA	HA1	His		A	H4N2	4		HEK293				40390-V08H1		-3.25	-131.75		-11.625	-49.0625	-32.7333	1869.67	2287.67	3677.25	632.462	1224.79	948.061	1403.53	2971.7	3468.85	573.847	8971.84	16082	2905.33	2506.67	3223	5450.17		947.361	5577.04
	37	40008-V08H1	37	1	1	3	40008-V08H1	A/mallardduck/Alberta/299/1977	1977	HA	HA1	His		A	H4N4	4		HEK293				40008-V08H1		19	15		17.25	50.6875	15.7333	12	235.667	876.917	52.5547	453.429	992.184	1127.32	1498.01	1393.19	53.4569	1396.47	2101.38	-5.83333	21.3333	102.5	1956.67		512.215	779.315
	82	11706-V08H1	82	1	10	5	11706-V08H1	A/swine/Ontario/019111/1999	1999	HA	HA1	His		A	H4N6	4		HEK293				11706-V08H1		-21.25	40.75	-99.25	-18.1875	-0.75	-2.26667	30.5	133.917	349.667	3.15378	56.2215	330.266	387.372	263.801	98.4072	54.3373	1221.33	1557.43	-35.1667	-110.167	-131.5	1093.17		86.5223	557.864
	250	11714-V08H1	250	1	16	14	11714-V08H1	A/mallard/Ohio/657/2002	2002	HA	HA1	His		A	H4N6	4		HEK293				11714-V08H1		1	48.5		739.562	843.812	581.733	3.5	46.25	51.0833	5.31714	58.3192	540.186	426.652	323.958	118.864	8.45467	218.905	343.285	68.5	-70.8333	-103.5	584.667		335.264	111.913
	309	40025-V08H1	309	1	3	18	40025-V08H1	A/chicken/Alabama/1/1975	1975	HA	HA1	His		A	H4N8	4		HEK293				40025-V08H1		-15	-7.25	-22	-3.0625	47.4375	0.4	32	49.9167	87.5833	1	21.167	50.9392	158.549	113.987	73.5815	5.56472	70.931	338.061	6.5	-1.5	-35	1705.5		34.9791	97.3427
	145	11212-V08H1	145	1	1	9	11212-V08H1	A/chicken/Netherlands/1/2003	2003	HA	HA1	His		A	H7N7	7		HEK293				11212-V08H1		-1.25	-16	498.25	213.75	325.625	199.533	35178	50887.8	46756.1	22.0558	429.826	510.013	32.1903	645.211	1353.31	26490.8	54306.5	54172.4	9094.67	9423.33	29484.7	29837.3		351.043	44631.9
	211	11082-V08H1	211	1	13	12	11082-V08H1	A/Netherlands/219/2003	2003	HA	HA1	His		A	H7N7	7		HEK293				11082-V08H1		57.75	109.5	-68	21.5	63.0625	3.33333	36512.3	47535.8	44888.6	7.06925	324.259	778.117	14.4464	90.7812	194.574	28379.1	54415.9	53910.9	9635.67	11438.8	27706.7	32442.5		133.033	44273.8
	270	40104-V08H1	270	1	18	15	40104-V08H1	A/Shanghai/1/2013	2013	HA	HA1	His		A	H7N9	7		HEK293				40104-V08H1		-12.5	17.25	-163.5	-116.312	-23.375	-93	27387	48553.3	47184.3	14.4705	566.42	884.847	26.4561	259.409	71.078	31907.7	54049.8	54936.3	7032.5	12395.7	27354	33728.5		119.27	44003.1
	66	40105-V08H1	66	1	12	4	40105-V08H1	A/Hangzhou/1/2013	2013	HA	HA1	His		A	H7N9	7		HEK293				40105-V08H1		47.5	50	-99.25	12.625	-13.875	5.66667	22471.7	45713.8	45356.7	8.6467	548.174	426.563	60.0584	127.661	587.591	32253.6	53288.2	53904.9	3652.83	6564.5	19252.7	22416.3		146.78	42164.8
	177	40106-V08H1	177	1	15	10	40106-V08H1	A/pigeon/Shanghai/S1069/2013	2013	HA	HA1	His		A	H7N9	7		HEK293				40106-V08H1		24.5	8	190	70.6875	111	59.8667	20409.3	42174.2	43525.9	1.1487	42.1694	353.902	14.3854	39.9774	51.7637	22427.8	54292.5	54140.1	3248.67	5555.17	20464.2	22457		80.6167	39495
	150	40128-V08H1	150	1	6	9	40128-V08H1	A/turkey/Italy/214845/2002	2002	HA	HA1	His		A	H7N3	7		HEK293				40128-V08H1		27	414.5	371.25	219.125	361.5	210.267	12298.8	41233.2	37943.2	2.86194	251.795	1137.84	22.679	1488.26	3246.4	11162.6	54101.3	53973.9	2353.17	5110.5	15835.5	19689.8		646.123	35118.8
	193	40172-V08H1	193	1	13	11	40172-V08H1	A/mallard/Netherlands/33/2006	2006	HA	HA1	His		A	H7N8	7		HEK293				40172-V08H1		-17.75	23.75	-139	-12.4375	-21.0625	-4.53333	4017	35960.2	36362.5	16.1915	153.372	302.045	39.6557	197.962	494.999	5767.55	50710.6	53730.8	468	1528.67	10262	16472		86.0993	31091.4
	170	40169-V08H1	170	1	8	10	40169-V08H1	A/turkey/Italy/4602/1999	1999	HA	HA1	His		A	H7N1	7		HEK293				40169-V08H1		137.5	2221.25	-154.75	1017.81	1195	994.2	5642.83	30765.2	34850.8	5.96313	1484.34	4721.83	39.0879	759.589	1035.5	8088.32	52893.9	54031.1	814.5	1388.33	13065	16371.8		1121.44	31045.4
	141	40103-V08H1	141	1	15	8	40103-V08H1	A/Anhui/1/2013	2013	HA	HA1	His		A	H7N9	7		HEK293				40103-V08H1		21.25	68		67.25	76.5	33.9333	17176.7	38185.8	38622	1.51572	1051.2	5867.82	7.94991	270.338	461.834	17505.1	50692.8	21286.8	2152.67	5694.67	17544	19488.5		720.69	30578.2
	184	40170-V08H1	184	1	4	11	40170-V08H1	A/ruddyturnstone/NewJersey/563/2006	2006	HA	HA1	His		A	H7N2	7		HEK293				40170-V08H1		58.25	778.5	232.75	260.062	382.625	241.333	7410.83	20389.4	24396.8	9.43785	742.293	951.599	23.8235	453.089	506.453	3709.87	48445.8	53147.4	932	894.167	8770	14729.7		386.685	26250
	232	40129-V08H1	232	1	16	13	40129-V08H1	A/chicken/SK/HR00011/2007	2007	HA	HA1	His		A	H7N3	7		HEK293				40129-V08H1		39.75	29	-8.5	38.9375	46.4375	31.5333	90.5	17529.1	31061	3.05705	188.065	245.326	190.618	623.748	830.376	40.6625	23085.9	45419.5	122.167	209.167	6878	13042.7		188.196	19537.8
	49	40433-V08H1	49	1	13	3	40433-V08H1	A/bluewingedteal/Louisiana/SG00073/2007	2007	HA	HA1	His		A	H10N7	10		HEK293				40433-V08H1		30.5	5.5		34.125	50.375	23.6667	609	3521.08	5767.08	310.739	732.871	750.05	934.248	5118.24	8705.9	2442.22	32875.1	13219.9	-30.3333	1.66667	220.167	1741		1517.84	9739.06
	154	11693-V08H1	154	1	10	9	11693-V08H1	A/duck/HongKong/786/1979	1979	HA	HA1	His		A	H10N3	10		HEK293				11693-V08H1		-90.5	-29.25	-184.75	-45.875	-10.375	-43.3333	175.167	950.083	3337.92	4.23979	81.5783	44.8081	28.4726	403.402	1036.93	468.252	17253.2	10483.4	15.1667	-5.83333	-15.8333	939.667		99.6123	5444.66
	167	40184-V08H1	167	1	5	10	40184-V08H1	A/mallard/Minnesota/SG00194/2007	2007	HA	HA1	His		A	H10N3	10		HEK293				40184-V08H1		69.5	3.75	-2	57.6875	29.5625	1.13333	1074.33	3871.83	5888.67	30.5705	204.981	245.303	56.0087	131.755	220.933	446.562	11849	8158.72	56.3333	15	563.833	2865.17		87.432	5214.86
	87	40028-V08H1	87	1	15	5	40028-V08H1	A/duck/HongKong/562/1979	1979	HA	HA1	His		A	H10N9	10		HEK293				40028-V08H1		-64.75	45	-140.25	-19.5	15.4375	-32.6	123.333	732.25	1167.67	1	2.01235	12.56	2.99256	9.79583	8.48653	183.892	6232.76	3727.46	-9.33333	-123.167	-210.167	168		-13.3179	2027.89
	175	40359-V08H1	175	1	13	10	40359-V08H1	A/JiangxiDonghu/346/2013	2013	HA	HA1	His		A	H10N8	10		HEK293				40359-V08H1		113.25	92		215.812	323.875	94.4667	144.667	443.667	574.333	4.60906	283.134	424.114	161.3	245.021	369.975	65.3949	1572.08	2149.1	82.1667	48	31.6667	1167		211.596	824.875
	274	40192-V08H1	274	1	4	16	40192-V08H1	A/mallard/Astrakhan/263/1982	1982	HA	HA1	His		A	H14N5	14		HEK293				40192-V08H1		15.25	186.5	-193.75	21.1875	175.125	9.86667	43.3333	539.833	1406.58	7.47099	75.2653	386.766	53.1324	65.6708	45.0247	18.877	1620.95	3468.25	9	-39.6667	253.833	2192.5		70.6258	1182.97
	224	40193-V08H1	224	1	8	13	40193-V08H1	A/australianshelduck/WesternAustralia/1756/1983	1983	HA	HA1	His		A	H15N2	15		HEK293				40193-V08H1		166.25	142.75	70.75	195.188	197	95.6	4067.33	28971.3	32000.5	44.4581	277.079	393.459	243.8	443.906	449.273	3064.47	43054.9	49859.1	583.833	578.5	7930	12548.8		226.626	26836.3
	81	11720-V08H1	81	1	9	5	11720-V08H1	A/duck/Australia/341/1983	1983	HA	HA1	His		A	H15N8	15		HEK293				11720-V08H1		-2	-24	66.75	57.125	0.8125	-6.93333	1945.5	4850.17	21920.5	13.2139	590.106	874.635	61.7113	261.564	738.046	5199.69	42418.6	47570.5	364.5	261.667	5073.33	5015.17		219.253	20650.8
	70	10003-V06H3	70	1	16	4	10003-V06H3	A/Vietnam/1203/2004	2004	HA	HA0	His, Fc	RERRRKKR->TETR	A	H5N1	5		HEK293				10003-V06H3		22434.2	39881					53366	51203.7	50626.2	46340.1	52386.3	50288.2	48303.7	54448.3	54596	40231.4	45701.1	48522.3	42697.3	41181.7	44831	40825.8		46084.7	48275.1
	106	10003-V06H1	106	1	16	6	10003-V06H1	A/Vietnam/1203/2004	2004	HA	HA1	His, Fc		A	H5N1	5		HEK293				10003-V06H1								51560	49849.9	49577.8	40212.4	46905	44442.6	42092.3	53726.5	53967.1	39884.4	41833.7	48299.1	35260.2	36349.5	45282.2	41175.7		46891	46834.1
	47	10003-V04H2	47	1	11	3	10003-V04H2	A/Vietnam/1203/2004	2004	HA	HA2	Fc		A	H5N1	5		HEK293				10003-V04H2								48387.3	45597.7	46114.8	35254.3	42871	37598.5	37243.2	51657.8	50698	31820	36491.2	34388.8	37480.5	33429.8	37715.3	35303.8		42553.8	40466.6
																								d10	d28	d42	d10	d28	d42
	25	11058-V07B	25	1	7	2	11058-V07B	A/California/04/2009	2009	HA	NA	His		A	H1N1		1	Baculo				11058-V07B		9.625	-21		3079.78	5430.89	6175.11	49.1667	143.333	203.917	344.558	613.195	310.889	507.825	540.956	582.422	292.368	868.262	1031.95	42.5	10	17.3333	224.5		1597.66	431.499
	181	40196-VNAHC	181	1	1	11	40196-VNAHC	A/PuertoRico/8/1934	1934	HA	NA	None		A	H1N1		1	HEK293				40196-VNAHC		947.5	859		291.222	1838.22	973.778	591	2243.92	3430.92	137.061	187.987	389.12	159.92	1363.02	1850.51	304.134	2420.79	4739.33	982.667	953	2708.33	7287.17		817.94	2288.35
	301	40197-V07H	301	1	13	17	40197-V07H	A/USSR/90/1977	1977	HA	NA	His		A	H1N1		1	HEK293				40197-V07H		243.25	347.25		188.556	469.889	130.556	54.6667	92.1667	176.083	33.5954	153.441	214.321	31.152	220.722	351.585	9.91057	299.676	484.86	17.8333	20.8333	75.6667	646.5		216.756	186.227
	304	40568-V07H	304	1	16	17	40568-V07H	A/Michigan/45/2015	2015	HA	NA	His		A	H1N1		1	HEK293				40568-V07H		-45.625	-104		31.6667	185.444	48.6667	38.3333	77.3333	42.9167	27.9159	31.3208	20.5256	46.836	135.372	358.425	6.40744	51.6082	152.489	32.3333	-31	-45	105.5		66.9589	61.5146
	111	40199-V07H	111	1	3	7	40199-V07H	A/Aichi/2/1968	1968	HA	NA	His		A	H3N2		2	HEK293				40199-V07H		41.875	76.75		168.889	28.8889	-8.11111	71	53.3333	68.6667	8.31485	157.078	196.385	150.346	766.382	970.403	12.8341	236.888	418.548	-44.6667	-17.8333	80.1667	823.333		232.473	143.545
	50	40569-V07H	50	1	14	3	40569-V07H	A/HongKong/4801/2014	2014	HA	NA	His		A	H3N2		2	HEK293				40569-V07H		2.375	-10.25		68.7778	99.1111	5.55556	168.5	119.417	135.583	34.2263	192.731	173.176	151.435	208.243	601.109	8.59635	15.1022	15.6676	-10.8333	-2	-2.66667	218.667		138.772	77.1444
	166	40017-V07H	166	1	4	10	40017-V07H	A/Babol/36/2005	2005	HA	NA	His		A	H3N2		2	HEK293				40017-V07H		-5.75	-8.5		75.7778	71.2222	7.88889	538	1272.58	2201.75	9.25604	44.3557	11.6019	60.2661	31.9642	68.2403	177.029	1872.67	4343.59	-51.1667	-84.1667	22.1667	296.167		33.3021	1734.27
	134	11676-VNAHC	134	1	8	8	11676-VNAHC	A/Anhui/1/2005	2005	HA	NA	None		A	H5N1		1	HEK293				11676-VNAHC		585.75	486.75		61.4444	54.5556	18.6667	269.167	440.833	776.5	225.697	118.25	191.507	91.6182	273.582	609.656	41.0226	583.079	726.267	94.8333	11	758.667	2420		247.043	472.812
	255	40018-V07H	255	1	3	15	40018-V07H	A/Hubei/1/2011	2011	HA	NA	His		A	H5N1		1	HEK293				40018-V07H		23	30		-1.88889	72.6667	-24.2222	28.8333	59.1667	100.917	57.708	159.6	52.2446	106.596	140.79	147.668	17.2225	337.231	764.163	-39	-36.6667	-42.3333	260.667		69.4692	217.922
	142	40045-VNAHC	142	1	16	8	40045-VNAHC	A/Egypt/2321NAMRU3/2007	2007	HA	NA	None		A	H5N1		1	HEK293				40045-VNAHC		25458.2	23538.8		19	21	-17.6667	7956.83	24880.4	26814.8	4167.9	8306.68	12774	4674.98	9212.6	13650.5	7026.84	23714.6	140.083	9777.33	13248.5	23551.2	35845.5		9255.09	15088.9
	212	40108-V07H	212	1	14	12	40108-V07H	A/Anhui/1/2013	2013	HA	NA	His		A	H7N9		9	HEK293				40108-V07H		12.375	32.75		25	-28.4444	-7.88889	1518.5	7735.17	11772.9	13.3773	127.502	195.494	30.289	73.002	31.1469	666.051	21855.3	30451.1	18.5	34.1667	1791.67	2288.83		45.873	12333.2
	92	40109-V07H	92	1	2	6	40109-V07H	A/Shanghai/1/2013	2013	NA	NA	His		A	H7N9		9	HEK293				40109-V07H		73.5	158.25		-34.7778	-50.1111	-12.8889	17.3333	45.6667	337.5	3.63657	69.8502	806.082	11.9475	10.7886	33.471	2.76632	122.996	754.502	-69.3333	-80.1667	-124.833	100.667		97.2499	213.461
	269	11053-V08H1	269	1	17	15	11053-V08H1	B/Florida/4/2006	2006	HA	HA1	His		B	B	B		HEK293				11053-V08H1		-2	9		590.889	1851.44	373.333	68.3333	40.9167	197.917	2.35216	40.526	182.941	14.7438	3.42456	18.077	3.88234	87.8242	603.364	114	96.5	16.6667	591.167		280.43	167.04
	225	11716-V08H1	225	1	9	13	11716-V08H1	B/Malaysia/2506/2004	2004	HA	HA1	His		B	B	B		HEK293				11716-V08H1		41	89.75		530.111	1267.89	693	490.167	2244.33	3364.75	7.91705	338.424	406.896	71.3292	338.121	514.187	122.032	3562.07	8444.25	-3.33333	21.6667	58.3333	3403.5		390.784	3037.93
	133	40016-V08H1	133	1	7	8	40016-V08H1	B/Brisbane/60/2008	2008	HA	HA1	His		B	B	B		HEK293				40016-V08H1		32.5	23.75		161.444	1054.67	174.667	0.5	12.75	86.1667	19.0592	149.13	460.632	55.8109	5.66453	9.18605	9.72492	4.75859	4.89592	22	39.8333	63.1667	1311		195.137	19.7993
	210	40157-V08H1	210	1	12	12	40157-V08H1	B/Yamagata/16/1988	1988	HA	HA1	His		B	B	B		HEK293				40157-V08H1		1108	1337.75		238.556	441.111	352.333	249.5	800.167	1302.5	4.57943	482.91	903.99	21.4008	181.433	461.461	31.4941	1946.98	4478.35	64.8333	60.1667	270.5	1667.17		503.048	1468.17
	52	40163-V08H	52	1	16	3	40163-V08H	B/Victoria/02/1987	1987		HA1	His		B	B	B		HEK293				40163-V08H		118.5	239.5		131.444	237.111	83.4444	61.3333	147.667	78.4167	150.447	743.572	592.788	194.578	395.62	866.159	27.8771	672.377	2406.05	-76.1667	-149.167	24	7224.17		341.197	565.62
	182	40191-V08H1	182	1	2	11	40191-V08H1	B/Massachusetts/03/2010	2010		HA1	His		B	B	B		HEK293				40191-V08H1		75	176.25		108.111	268.333	24.2222	365.167	542	1301.67	45.1375	49.0687	2.83768	79.3343	449.647	893.079	90.5662	2094.32	4848.38	-42.8333	138.167	531.667	3252.5		197.366	1540.35
	29	40431-V08H1	29	1	11	2	40431-V08H1	B/Brisbane/3/2007	2007		HA1	His		B	B	B		HEK293				40431-V08H1		427.75	9.5		120	232.222	22	0.666667	34.5	107.5	72.4662	139.74	101.825	11.3281	1.47577	4.00156	5.46708	195.886	704.974	-55.1667	-61.5	-112	2024.5		103.846	174.832
	298	40432-V08H1	298	1	10	17	40432-V08H1	B/Florida/07/2004	2004		HA1	His		B	B	B		HEK293				40432-V08H1		48.5	56.75		122.111	159.889	83.7778	16.5	115.417	116.667	53.4983	173.126	226.876	30.2545	196.273	457.349	7.2767	297.032	1180.88	12.5	-9.16667	-3.66667	1488.17		146.219	288.962
	213	40460-V08H1	213	1	15	12	40460-V08H1	B/Ohio/01/2005	2005		HA1	His		B	B	B		HEK293				40460-V08H1		85.25	78.25		108.222	102.111	48.5556	4134	16980.6	21110.8	11.566	381.229	628.636	99.5252	65.0438	363.982	2158.87	39899.7	47268	120.167	539.333	4611.17	5775.5		179.306	21925.3
	68	40461-V08H1	68	1	14	4	40461-V08H1	B/HongKong/05/1972	1972		HA1	His		B	B	B		HEK293				40461-V08H1		84.75	252.75		33.6667	130.444	57.8889	463.5	5045.5	6704	89.9388	628.18	1014.3	101.487	449.793	1092.63	525.903	22321.3	36473.6	-47.6667	57.3333	554.667	5076.17		357.803	11922.3
	26	40462-V08H1	26	1	8	2	40462-V08H1	B/Wisconsin/02/2012	2012		HA1	His		B	B	B		HEK293				40462-V08H1		107.25	-23		212	-1.77778	-55.2222	44.6667	88.5	146.167	64.8484	353.299	119.462	91.5608	254.926	359.98	6.08753	358.945	950.609	-6.5	-9.83333	-10.3333	2141.67		134.848	265.829
	263	40463-V08H1	263	1	11	15	40463-V08H1	B/Utah/02/2012	2012		HA1	His		B	B	B		HEK293				40463-V08H1		33.25	107.25		60.2222	70.3333	19.2222	10.6667	55.4167	219	17.3914	207.948	379.406	17.0936	83.7179	161.262	9.00521	299.423	1146.85	13.8333	16.8333	-34.5	1170.5		105.191	290.06
	295	40498-V08H1	295	1	7	17	40498-V08H1	B/Phuket/3073/2013	2013		HA1	His		B	B	B		HEK293				40498-V08H1		2	124.25		65.8889	70.3333	10.5556	9.66667	83.8333	115.917	4.85593	167.554	72.2188	46.922	2.92471	4.28404	9.54094	419.162	1277.44	-139.667	-210.333	-453.167	2212.67		51.9807	319.26
	264	11053-V08H	264	1	12	15	11053-V08H	B/Florida/4/2006	2006	HA	HA0	His		B	B	B		HEK293				11053-V08H		0.75	65.75		54.5556	67.4444	13.6667	8.83333	15.5	125.167	3.20087	28.1338	126.875	15.4524	89.8457	279.566	3.23079	100.003	382.131	24.1667	15.6667	140.333	1729.33		67.7491	105.811
	80	11716-V08H	80	1	8	5	11716-V08H	B/Malaysia/2506/2004	2004	HA	HA0	His		B	B	B		HEK293				11716-V08H		44.75	-30.25		2.11111	102.333	4.77778	66	34.1667	98.75	29.4269	288.149	148.776	48.3195	169.794	488.656	5.75703	89.215	487.19	46.3333	-25.8333	63.3333	3790		117.895	130.18
	271	40016-V08H	271	1	1	16	40016-V08H	B/Brisbane/60/2008	2008	HA	HA0	His		B	B	B		HEK293				40016-V08H		25	2.5		64.7778	31.1111	6.22222	1291.83	13674.5	17368	289.166	830.138	719.575	453.024	667.238	1092.89	814.837	25153.2	41772.2	86.6667	404.833	5201	8378.67		380.149	16679.1
	139	40157-V08B	139	1	13	8	40157-V08B	B/Yamagata/16/1988	1988		HA0	His		B	B	B		Baculo				40157-V08B		340.75	569		49.5556	31.5556	11.7778	167	679.833	738.583	78.0446	446.33	689.117	221.286	1684	2520.42	62.5997	964.903	2281.7	433	305.333	1192	3932.5		603.803	815.769
	265	40191-V08B	265	1	13	15	40191-V08B	B/Massachusetts/03/2010	2010		HA0	His		B	B	B		Baculo				40191-V08B		159.25	279.5		32.6667	29.3333	-3.88889	51.3333	111.417	286.917	8.27155	192.378	354.153	52.6444	225.675	339.324	8.55781	390.462	1241.93	85	61	196	5381.67		151.755	348.435
	122	40463-V08B	122	1	14	7	40463-V08B	B/Utah/02/2012	2012		HA0	His		B	B	B		Baculo				40463-V08B		129	272		35.3333	5.33333	12.5556	381.833	915.917	1558.25	155.169	428.435	1014.15	87.4329	1007.37	1581.18	142.835	1360.9	2746.55	329.833	392.833	2137.33	9633.67		429.815	1184.38
	164	40498-V08B	164	1	2	10	40498-V08B	B/Phuket/3073/2013	2013		HA0	His		B	B	B		Baculo				40498-V08B		68	80		25.3333	-74.1111	6.77778	5264.83	17192.4	22100.9	15.3555	310.701	213.855	50.0273	292.845	380.984	3463.98	25337.3	29207.4	1432.33	1836.33	8807.83	9664		124.524	17094.5
	137	40203-VNAHC	137	1	11	8	40203-VNAHC	B/Brisbane/60/2008	2008		NA	None		B	B		B	HEK293				40203-VNAHC		3026.5	3108.25		16.8889	-70.4444	-23.3333	568.333	1174.17	1920.25	555.482	1278.58	5434.83	604.19	1172.53	1382.14	480.204	1846.51	1885.16	1254.67	1182	3355.17	8121.33		1498.69	1312.44
	300	40502-V07B	300	1	12	17	40502-V07B	B/Phuket/3073/2013	2013		NA	His		B	B		B	Baculo				40502-V07B		83.25	628		22.3333	-178.444	-17.6667	70.1667	163	314	28.5943	203.007	178.165	28.3411	135.019	307.481	22.9148	250.721	539.583	39.5	17	36.3333	710.167		128.916	226.731
	324	a-Hu IgA_0.1	324	1	18	18	a-Hu IgA_0.1															a-Hu IgA_0.1								422.167	684.75	863.5	28.4209	57.0873	191.717	105.287	156.712	175.847	22.989	546.97	613.296	56.6667	50.5	121.333	842.333		119.178	525.612
	323	a-Hu IgA_0.3	323	1	17	18	a-Hu IgA_0.3															a-Hu IgA_0.3								1354	2044.75	2228.75	342.031	640.243	461.208	637.768	896.453	756.43	125.177	1925.07	2394.34	140.167	140.333	492.167	2237.83		622.356	1678.68
	24	a-Hu IgG 0.1	24	1	6	2	a-Hu IgG 0.1															a-Hu IgG 0.1								469.167	293.5	481.75	94.8414	239.403	270.524	209.603	271.592	200.844	79.7585	276.612	395.632	19	22.8333	63.1667	410.833		214.468	332.737
	23	a-Hu IgG 0.3	23	1	5	2	a-Hu IgG 0.3															a-Hu IgG 0.3								1400	1379.17	1574.67	657.8	772.705	863.981	963.477	930.142	924.385	234.953	623.244	623.272	63	61.8333	315.667	1275.83		852.082	972.55
	1	FIDUCIAL	1	1	1	1	FIDUCIAL															FIDUCIAL								34867	40079.5	35014.4	38630.4	45529.3	33209.3	36272.3	41747.3	30864.5	35822.3	42286.1	32572.4	12186.8	8695.17	8739.33	16517		37708.8	36773.6
	4	FIDUCIAL	4	1	4	1	FIDUCIAL															FIDUCIAL								40139.8	43253.2	35917.7	39386.3	45767.6	35819.4	33537.1	43392.4	31723.2	34502.2	42711.4	32739.8	11977.2	8711.17	9556.33	17551.5		38271	38210.7
	12	FIDUCIAL	12	1	12	1	FIDUCIAL															FIDUCIAL								39950.7	41712.8	38043.2	39569.8	45912.9	35287.8	37201.3	45120.3	33538.6	38778.1	43706.1	33471	11850.8	7574.33	9578.83	17557.2		39438.4	39277
	18	FIDUCIAL	18	1	18	1	FIDUCIAL															FIDUCIAL								40251.2	38647.4	37336.7	37869.8	46988.9	30648.1	37953.7	45400	33590.3	41153.3	43703.1	35669.9	10347.2	7666.83	11746.2	17514.7		38741.8	39460.3
	321	Hu IgA_0.03	321	1	15	18	Hu IgA_0.03															Hu IgA_0.03								1041	2285.67	4047.83	2.82523	2.51189	117.876	8.88873	39.7853	161.048	99.5069	3786.71	4348.84	-1.5	68.6667	202.167	759.833		55.4892	2601.59
	320	Hu IgA_0.1	320	1	14	18	Hu IgA_0.1															Hu IgA_0.1								588	2073.83	3459.08	2.59643	3.6004	99.987	25.4602	48.7658	157.364	124.68	3866.54	4646.18	36	38.6667	305.5	1026.83		56.2957	2459.72
	319	Hu IgA_0.3	319	1	13	18	Hu IgA_0.3															Hu IgA_0.3								1389	3549.67	5768.67	92.2753	254.101	492.07	370.577	459.145	544.339	255.549	7790.47	10643.4	151.333	105	634.833	1727.33		368.751	4899.45
	21	IgGmix-0.03	21	1	3	2	IgGmix-0.03															IgGmix-0.03								16159.7	7039.83	11812.5	2580.99	3213.08	2753.46	2962.06	2769.2	2500.92	2478.18	2982.99	4455.86	4829.17	4141.5	5518.83	10531		2796.62	7488.17
	20	IgGmix-0.1	20	1	2	2	IgGmix-0.1															IgGmix-0.1								32006.8	22393.3	26582.3	11249.3	14877.9	11201.6	11673.4	12328.5	9534.57	10265.9	11445.2	15068.2	16348.2	11632.8	15444.3	19432.8		11810.9	19627
	2	PBST	2	1	2	1	PBST															PBST								-7	-5.75	44.4167	1.64375	10.0851	2.04767	4.70104	2.01235	6.35963	4.64226	1	4.18256	-64.5	-25.3333	-51.3333	-51.8333		4.47492	6.91525
	3	PBST	3	1	3	1	PBST															PBST								-17.8333	-4.83333	27.5833	4.06504	3.20087	5.16393	1.7411	1.37973	2.23685	9.11855	1.64375	9.11085	-19.1667	-17.3333	-31.6667	-34.5		2.96459	4.13164
	5	PBST	5	1	5	1	PBST															PBST								3.66667	-3.08333	19.5	357.581	240.434	224.75	277.301	928.65	339.782	119.611	261.829	187.589	-2.66667	-7.83333	3.16667	8.83333		394.75	98.1853
	6	PBST	6	1	6	1	PBST															PBST								20.8333	26.25	22.6667	1.82056	22.068	87.3753	10.6316	6.73523	64.9365	2.72407	12.462	15.9878	13.5	17	30	24.1667		32.2612	16.8206
	7	PBST	7	1	7	1	PBST															PBST								19.5	-2.16667	75.5	4.21474	8.06192	82.9595	2.20394	9.4224	24.4463	1.82056	2.03617	9.56692	11.1667	-1.66667	31.3333	38		21.8848	17.7095
	8	PBST	8	1	8	1	PBST															PBST								17.1667	-1.16667	14.9167	1.37973	21.3405	3.10369	1.93318	10.8686	29.0734	1.31951	16.4136	48.9738	-1.5	-10.6667	20.8333	37.8333		11.2832	16.2706
	9	PBST	9	1	9	1	PBST															PBST								2.33333	3	14.6667	1	3.65131	17.268	1.43097	11.4884	13.0152	3.14565	26.3563	57.1434	6	-15	-9.66667	43.1667		7.97564	17.7742
	10	PBST	10	1	10	1	PBST															PBST								12.5	2.58333	69.5833	3.06389	1.55185	13.0491	2.77649	1.43097	56.9177	3.61808	9.4451	85.4799	7.5	4.66667	16.1667	24.6667		13.1317	30.535
	11	PBST	11	1	11	1	PBST															PBST								3.5	-35.6667	26.9167	2.04767	4.23607	5.93438	7.90069	3.43754	2.12175	1.43097	2.20394	4.70064	-2	-24.8333	6.66667	19.5		4.27968	0.514258
	13	PBST	13	1	13	1	PBST															PBST								1.16667	-5.25	20.3333	7.58391	3.73617	7.73373	11.6747	5.28677	22.6174	7.8974	2.23685	11.0205	-47	-19.3333	-28.3333	-139.167		9.77212	6.23413
	14	PBST	14	1	14	1	PBST															PBST								-3	-30.0833	11.4167	3.02906	10.7137	22.2545	11.0436	5.96755	15.3227	3.32761	2.14113	27.2591	1.33333	6.83333	20.6667	4		11.3885	1.84354
	15	PBST	15	1	15	1	PBST															PBST								11.6667	23.9167	89.75	12.2543	21.5977	19.8108	2.99256	57.6671	21.809	1.55185	80.3901	52.5866	4.33333	-16.8333	29.3333	71.5		22.6886	43.3103
	16	PBST	16	1	16	1	PBST															PBST								62.1667	-41.1667	7.33333	3.86098	6.0948	35.7237	17.7216	7.24417	12.2974	1.43097	2.40822	3.2875	25.8333	-13.5	39.1667	79.8333		13.8238	5.91001
	17	PBST	17	1	17	1	PBST															PBST								-3.83333	-24.75	15.6667	10.3681	1	2.09128	4.28937	1.8556	6.33461	1.97435	1.58489	1	-24.6667	-20.5	-11.6667	-64.1667		4.32315	-1.3929
	19	PBST	19	1	1	2	PBST															PBST								-28.1667	-13.5833	-61.0833	136.421	119.155	173.359	96.2515	66.51	46.0763	17.3579	76.3037	19.4456	-21.5	-53.1667	-36.1667	-100.333		106.295	1.7123
	22	PBST	22	1	4	2	PBST															PBST								-3.5	3.5	29.5	11.1838	4.63752	10.9323	31.942	4.8805	10.5082	10.5257	12.8212	40.3049	-42.5	-29.5	-33.3333	27.3333		12.3474	15.5253
	318	PBST	318	1	12	18	PBST															PBST								2293.83	7016.58	8887.17	1	13.5499	132.824	1.43097	83.8311	174.94	355.953	12490	13841.9	192.5	322.5	1461.83	3556.17		67.9294	7480.91
	322	PBST	322	1	16	18	PBST															PBST								371.833	1293.08	1501.08	2.45951	26.7934	68.5436	2.74552	25.8469	54.6058	71.1816	2201.07	2539.2	25.6667	31	173.667	638.833		30.1658	1329.58
[truncated: 7 more columns]

## Sheet: Fig 6c
												Day 28	Day 28	Day 28	Day 28	Day 28	Day 28	Day 28	Day 28	Day 44	Day 44	Day 44	Day 44	Day 44	Day 44	Day 44	Day 44	PB1	PB1	PB1	PB1	PB1	PB1	PB1	PB1	PB2	PB2	PB2	PB2	PB2	PB2	PB2	PB2		Set floor to 10	Day 28	Day 28	Day 28	Day 28
												5.5	5.5	5.5	5.5	5.5	5.5	5.5	5.5	5.5	5.5	5.5	5.5	5.5	5.5	5.5	5.5	5.5	5.5	5.5	5.5	5.5	5.5	5.5	5.5	5.5	5.5	5.5	5.5	5.5	5.5	5.5	5.5			5.5	5.5	5.5	5.5
												1/100	1/300	1/900	1in2700	1in8100	1in24300	1in72900	1in218700	1/100	1/300	1/900	1in2700	1in8100	1in24300	1in72900	1in218700	1/100	1/300	1/900	1in2700	1in8100	1in24300	1in72900	1in218700	1/100	1/300	1/900	1in2700	1in8100	1in24300	1in72900	1in218700			1/100	1/300	1/900	1in2700
Cat#(SinoBio)	Full ID	Year	Mol ID1	Mol ID2	Tags	Mutations	Type	Subtype	H	N	Expression	S01_aMIgG_q800_400ms_2	S01_aMIgG_q800_400ms_4	S01_aMIgG_q800_400ms_6	S01_aMIgG_q800_400ms_8	S01_aMIgG_q800_400ms_10	S01_aMIgG_q800_400ms_12	S01_aMIgG_q800_400ms_14	S01_aMIgG_q800_400ms_16	S02_aMIgG_q800_400ms_2	S02_aMIgG_q800_400ms_4	S02_aMIgG_q800_400ms_6	S02_aMIgG_q800_400ms_8	S02_aMIgG_q800_400ms_10	S02_aMIgG_q800_400ms_12	S02_aMIgG_q800_400ms_14	S02_aMIgG_q800_400ms_16	S03_aMIgG_q800_400ms_2	S03_aMIgG_q800_400ms_4	S03_aMIgG_q800_400ms_6	S03_aMIgG_q800_400ms_8	S03_aMIgG_q800_400ms_10	S03_aMIgG_q800_400ms_12	S03_aMIgG_q800_400ms_14	S03_aMIgG_q800_400ms_16	S05_aMIgG_q800_400ms_2	S05_aMIgG_q800_400ms_4	S05_aMIgG_q800_400ms_6	S05_aMIgG_q800_400ms_8	S05_aMIgG_q800_400ms_10	S05_aMIgG_q800_400ms_12	S05_aMIgG_q800_400ms_14	S05_aMIgG_q800_400ms_16			S01_aMIgG_q800_400ms_2	S01_aMIgG_q800_400ms_4	S01_aMIgG_q800_400ms_6	S01_aMIgG_q800_400ms_8
40116-V08H1	A/HongKong/1/1968	1968	HA	HA1	His		A	H1N1	1		HEK293	-20	28	62	-1	0	0	0	0	82	171	37	47	4	0	0	0	9146	10041	3459	416	273	28	-14	0	6153	3700	2262	467	130	84	-1	0			10	28	62	10
11692-V08H1	A/WSN/1933	1933	HA	HA1	His		A	H1N1	1		HEK293	1603	628	190	59	0	0	0	0	964	199	-4	-35	4	0	0	0	46311	46702	43308	24156	12886	6506	3652	825	36176	33332	25072	11027	3422	1281	455	2			1603	628	190	59
11068-V08H1	A/BrevigMission/1/1918	1918	HA	HA1	His		A	H1N1	1		HEK293	530	205	168	-23	7	0	0	0	1421	821	393	23	32	1	0	0	28211	34615	27057	17534	4556	1403	1458	226	30028	23656	14567	5033	1986	570	245	3			530	205	168	10
40007-V08H1	A/Ohio/07/2009	2009	HA	HA1	His		A	H1N1	1		HEK293	3810	3672	2224	511	53	0	0	0	8821	5473	4026	1112	86	27	5	0	36271	33176	35288	24935	11137	7361	8480	1033	32602	25355	24464	15253	8708	4687	3091	384			3810	3672	2224	511
40090-V08H1	A/NewYork/1/1918	1918	HA	HA1	His		A	H1N1	1		HEK293	800	747	303	26	2	0	0	0	3378	960	431	16	26	0	0	0	35022	44030	30479	15709	6136	2957	1428	154	31240	29018	22960	9420	4869	1310	412	0			800	747	303	26
40393-V08H1	A/swine/Belgium/1/1998	1998	HA	HA1	His		A	H1N1	1		HEK293	513	327	96	17	-1	0	0	0	884	361	159	100	-1	3	0	0	32775	40553	33612	27246	8874	3397	1205	200	31582	23548	15275	7097	1674	632	110	2			513	327	96	17
11708-V08H1	A/SolomonIslands/3/2006	2006	HA	HA1	His		A	H1N1	1		HEK293	82	91	79	-30	0	0	0	0	54	122	77	0	0	0	0	0	18388	22082	8835	4566	915	205	169	0	11503	6693	1454	569	305	-16	5	0			82	91	79	10
40392-V08H1	A/NewJersey/8/1976	1976	HA	HA1	His		A	H1N1	1		HEK293	541	141	152	-34	6	6	2	2	1016	188	58	37	-7	10	0	4	32282	34037	21209	10522	1986	596	102	71	23710	10075	3614	1092	514	210	53	9			541	141	152	10
40134-V08H1	A/USSR/90/1977	1977	HA	HA1	His		A	H1N1	1		HEK293	302	179	-14	-56	17	0	0	0	669	298	107	35	-53	0	0	0	21793	27076	15607	5963	935	325	248	19	24079	10822	5304	1219	276	116	0	0			302	179	10	10
40464-V08H1	A/Albany/12/1951	1951	HA	HA1	His		A	H1N1	1		HEK293	390	8	21	-68	18	-1	0	0	280	57	-5	-79	4	0	0	0	21905	13717	10689	2393	525	247	196	0	10389	6656	3149	1041	111	-4	2	0			390	8	21	10
40132-V08H1	A/Texas/36/1991	1991	HA	HA1	His		A	H1N1	1		HEK293	181	163	53	28	18	0	0	0	330	163	111	-22	19	0	0	0	22349	13533	10169	4503	602	373	193	3	13826	5614	2047	875	309	98	4	0			181	163	53	28
11684-V08H1	A/PuertoRico/8/1934	1934	HA	HA1	His		A	H1N1	1		HEK293	125	-7	-39	45	22	0	0	0	311	267	89	-16	13	0	2	0	16779	21283	7909	4872	1026	233	226	4	18397	8977	3240	602	259	99	27	0			125	10	10	45
40350-V08H1	A/California/06/2009	2009	HA	HA1	His		A	H1N1	1		HEK293	2349	2205	1266	154	18	0	0	0	7162	5188	2562	532	30	0	0	0	40362	36325	28619	18052	5211	4858	3700	413	32471	26535	17491	13819	5675	4023	2045	146			2349	2205	1266	154
40035-V08H1	A/Beijing/22808/2009	2009	HA	HA1	His		A	H1N1	1		HEK293	5209	3335	1706	235	30	0	0	0	12810	5939	4118	691	131	2	3	0	35991	36400	34635	22036	8609	5853	4917	1130	36471	26627	25566	15746	8876	5145	2467	248			5209	3335	1706	235
40133-V08H1	A/Beijing/262/1995	1995	HA	HA1	His		A	H1N1	1		HEK293	214	-206	-36	-11	14	0	0	0	73	-222	-37	32	2	-2	0	0	28276	25274	10160	2305	529	116	26	0	13983	5982	749	366	140	16	-7	0			214	10	10	10
11687-V08H1	A/Ohio/UR060991/2007	2007	HA	HA1	His		A	H1N1	1		HEK293	110	58	-22	-5	0	0	0	0	124	78	-18	33	0	0	0	0	23249	16561	7917	1554	362	273	76	-1	7626	6469	769	472	11	12	34	0			110	58	10	10
11052-V08H1	A/Brisbane/59/2007	2007	HA	HA1	His		A	H1N1	1		HEK293	84	84	5	35	3	0	0	0	240	228	54	3	21	0	0	0	9865	15785	6063	2752	1481	246	75	0	6510	6305	2128	1071	536	41	4	0			84	84	5	35
40006-V08H1	A/Texas/05/2009	2009	HA	HA1	His		A	H1N1	1		HEK293	1283	929	454	130	3	0	0	0	2498	1532	1054	213	33	0	0	0	32980	34678	23885	9358	3516	1600	1094	109	20429	21599	17750	8839	2293	1110	413	10			1283	929	454	130
11683-V08H1	A/NewCaledonia/20/1999	1999	HA	HA1	His		A	H1N1	1		HEK293	103	0	-297	9	0	0	0	0	-15	-75	-118	-46	3	-3	0	0	18394	10841	3954	713	328	217	72	5	9768	2704	1182	210	75	146	6	0			103	10	10	9
11055-V08H4	A/California/04/2009	2009	HA	HA1	His		A	H1N1	1		HEK293	1830	2040	874	351	102	-1	0	0	3501	3319	1300	236	126	19	0	4	30543	30439	22831	12061	6116	4168	2260	689	31680	28489	19174	10019	4841	2918	1848	195			1830	2040	874	351
40009-V08H1	A/NewYork/18/2009	2009	HA	HA1	His		A	H1N1	1		HEK293	1824	3252	1476	389	34	0	0	0	3459	2782	1222	656	67	0	0	0	36424	42415	34258	20412	6318	4050	1571	416	33210	40360	34172	26599	7646	3738	1339	117			1824	3252	1476	389
40005-V08H1	A/England/195/2009	2009	HA	HA1	His		A	H1N1	1		HEK293	878	1583	861	74	11	0	0	0	2292	3429	1093	278	-10	14	6	0	23581	37156	24206	19392	8725	3311	1993	111	29756	32363	19118	10727	4769	3382	2037	255			878	1583	861	74
40567-H08H	A/Michigan/45/2015	2015	HA	HA1	His		A	H1N1	1		HEK293	127	98	59	11	14	0	0	0	85	42	3	23	0	0	0	0	21455	20568	6182	1385	249	97	50	0	12801	4767	1438	329	-27	-7	2	0			127	98	59	11
																																													geomean H1 (HA1)	417.353	212.319	107.691	34.7494
40133-V08B	A/Beijing/262/1995	1995	HA	HA1+HA2	His		A	H1N1	1		Baculo	22070	21349	20159	6934	2337	801	187	23	28235	20639	11834	4839	2592	1052	254	45	35382	45301	35698	28685	10910	5753	4900	1476	36244	27736	17391	9285	8672	4135	2411	392			22070	21349	20159	6934
40132-V08B	A/Texas/36/1991	1991	HA	HA1+HA2	His		A	H1N1	1		Baculo	10644	11480	5055	1289	118	30	6	0	15453	10236	5642	1357	321	51	7	0	34827	31793	27530	11342	3747	1452	938	150	37930	29755	21202	8263	2173	714	298	18			10644	11480	5055	1289
11683-V08H	A/NewCaledonia/20/1999	1999	HA	HA1+HA2	His		A	H1N1	1		HEK293	33197	34311	31546	20598	7413	2291	1085	120	32073	24592	22277	16135	8187	5099	1411	237	33108	31837	33513	30468	20650	17848	19208	6182	41388	37277	40943	30005	18896	12364	7296	1425			33197	34311	31546	20598
40392-V08B	A/NewJersey/8/1976	1976	HA	HA1+HA2	His		A	H1N1	1		Baculo	27115	34436	31254	15938	4938	1460	639	79	33412	30517	27840	20312	4291	1421	795	129	36793	42771	40972	31964	14123	8158	8916	3320	42880	36077	35134	21848	10780	5841	5171	1233			27115	34436	31254	15938
11708-V08H	A/SolomonIslands/3/2006	2006	HA	HA1+HA2	His		A	H1N1	1		HEK293	33220	37546	32970	22615	10732	4120	1371	390	39701	40519	36047	33479	8639	5247	2099	332	44541	43065	39283	30278	19279	16869	16390	8138	38131	43378	36382	34344	18718	11865	7386	2067			33220	37546	32970	22615
11687-V08H	A/Ohio/UR060991/2007	2007	HA	HA1+HA2	His		A	H1N1	1		HEK293	42003	33006	29127	18685	6095	3324	918	225	38376	41002	37967	30218	9408	3505	1664	289	44740	42330	41927	31015	27261	16539	16135	5361	37652	38683	39673	34027	20413	11022	6744	1203			42003	33006	29127	18685
40090-V08B	A/NewYork/1/1918	1918	HA	HA1+HA2	His		A	H1N1	1		Baculo	28541	30273	20913	15902	6431	3044	958	200	26929	27967	29624	22488	6492	2766	1259	193	35706	39016	34995	23741	17932	13299	14742	5358	38616	36374	32922	23368	17206	6880	5243	1101			28541	30273	20913	15902
11692-V08H	A/WSN/1933	1933	HA	HA1+HA2	His		A	H1N1	1		HEK293	40305	40077	39316	25605	7171	3732	1072	77	34062	32492	35630	25464	9726	3691	1377	191	44727	48503	45952	33552	24059	18710	18012	7943	38732	45062	42434	35942	21082	10613	5742	1356			40305	40077	39316	25605
40350-V08B	A/California/06/2009	2009	HA	HA1+HA2	His		A	H1N1	1		Baculo	27205	20210	15618	6484	1845	643	135	14	26812	22204	21568	11057	2698	753	369	33	41828	42916	37107	22032	14833	6707	9126	3025	34686	30102	27679	18998	10401	4305	2749	253			27205	20210	15618	6484
40393-V08B	A/swine/Belgium/1/1998	1998	HA	HA1+HA2	His		A	H1N1	1		Baculo	19391	18500	11301	5491	1262	222	91	0	31288	26766	19581	7787	1345	338	194	0	47331	47532	37232	23113	16539	8753	6252	1701	35632	29333	23275	13070	14734	4446	2696	381			19391	18500	11301	5491
40464-V08B	A/Albany/12/1951	1951	HA	HA1+HA2	His		A	H1N1	1		Baculo	32847	25389	12794	4486	1329	521	141	33	39444	27482	20120	8330	1483	663	156	57	42001	38791	37543	22231	8198	5606	4507	1902	51045	38476	31476	14594	6018	3275	1519	537			32847	25389	12794	4486
11052-V08H	A/Brisbane/59/2007	2007	HA	HA1+HA2	His		A	H1N1	1		HEK293	23410	32961	31835	19052	6846	4091	1019	72	28872	27580	17029	10650	7646	4382	1642	233	36255	43825	38320	28483	17604	15430	15897	6572	28261	34075	31438	28821	16048	11009	5880	1206			23410	32961	31835	19052
40009-V08H	A/NewYork/18/2009	2009	HA	HA1+HA2	His		A	H1N1	1		HEK293	35256	31232	26971	18774	7196	4047	1687	283	30759	28836	29744	22740	7900	4078	1938	442	42080	43023	38618	27410	22593	21201	16211	6825	43282	35717	38611	27288	18986	13681	8060	2456			35256	31232	26971	18774
11684-V08H	A/PuertoRico/8/1934	1934	HA	HA1+HA2	His		A	H1N1	1		HEK293	11028	11832	5032	1874	145	67	0	0	19351	9030	4448	1571	393	130	32	23	42937	36519	26016	10857	3954	2164	1377	642	42627	30435	19290	6053	2035	980	335	30			11028	11832	5032	1874
11055-V08B1	A/California/04/2009	2009	HA	HA1+HA2	His	Y108F	A	H1N1	1		Baculo	24016	22229	16465	8250	2418	958	277	10	24791	25200	21364	14621	2822	740	396	7	29962	36446	39777	29997	11368	7935	8511	2789	33801	22287	21290	15550	9578	5795	2970	480			24016	22229	16465	8250
40006-V08H	A/Texas/05/2009	2009	HA	HA1+HA2	His		A	H1N1	1		HEK293	14397	19762	16813	5988	1357	466	91	0	20016	21286	12543	9026	1820	587	210	72	33624	41053	33504	28676	12841	6625	5432	2219	33436	29468	28726	20804	8764	4092	2813	818			14397	19762	16813	5988
11068-V08H	A/BrevigMission/1/1918	1918	HA	HA1+HA2	His		A	H1N1	1		HEK293	25927	27671	25239	14358	5939	2747	875	115	25541	24916	17875	11107	5206	2513	1064	215	35421	36110	30789	23057	18806	17840	10391	4853	28862	33984	31956	29750	15351	8848	4704	1417			25927	27671	25239	14358
40134-V08B	A/USSR/90/1977	1977	HA	HA1+HA2	His		A	H1N1	1		Baculo	8273	5042	2400	425	77	0	0	0	7563	6170	3782	733	88	25	6	0	26774	35763	33209	20681	10752	6497	5457	892	31592	33844	36482	21488	9518	4305	1616	32			8273	5042	2400	425
40007-V08H	A/Ohio/07/2009	2009	HA	HA1+HA2	His		A	H1N1	1		HEK293	28924	23250	18390	9612	2931	928	164	26	22687	23366	21626	12218	2937	1065	424	25	38200	38713	36196	22245	12610	8507	9194	4679	43523	34289	32207	21184	9956	5654	3699	1006			28924	23250	18390	9612
40005-V08H	A/England/195/2009	2009	HA	HA1+HA2	His		A	H1N1	1		HEK293	28180	24429	18268	6709	2633	1238	284	48	21656	18296	10515	4795	3434	1701	713	187	37767	36791	31496	20986	13486	10104	11158	4996	38350	28619	31497	16757	11025	5997	4788	1258			28180	24429	18268	6709
11055-V08H2	A/California/04/2009	2009	HA	HA1+HA2	His	IQS->RQRRRRK	A	H1N1	1		HEK293	20774	29470	26551	11693	2311	868	188	0	22608	20032	12139	5104	3116	1924	261	8	38129	45601	33450	21931	13171	10783	11804	5300	29829	35258	27829	20615	11091	9006	6278	1617			20774	29470	26551	11693
11085-V08H	A/California/07/2009 HA1+HA2 His tag	2009	HA	HA1+HA2	His		A	H1N1	1		HEK293	29226	21774	15213	6922	2217	906	206	23	24652	22849	16916	17602	2401	833	353	54	34576	43629	34347	30334	12784	7195	5373	2391	40590	32099	26453	16066	8788	4785	3475	1065			29226	21774	15213	6922
11055-V08H	A/California/04/2009	2009	HA	HA1+HA2	His		A	H1N1	1		HEK293	12373	24492	16481	7678	1049	424	74	0	20059	18776	13310	10211	1493	263	79	4	30063	33467	26300	22881	10436	5440	4993	1705	39355	31489	29208	15077	8112	3333	2435	383			12373	24492	16481	7678
40035-V08H	A/Beijing/22808/2009	2009	HA	HA1+HA2	His		A	H1N1	1		HEK293	26919	17604	17992	9551	3972	1158	325	53	26929	20341	18729	21512	4468	967	614	37	31167	39705	32627	31924	12391	5815	9641	5202	40123	28523	27226	18962	10381	3756	4636	1480			26919	17604	17992	9551
																																													geomean H1 (HA0)	23298.4	23009.1	17307.9	8093.23
11088-V08H1	A/Japan/305/1957	1957	HA	HA1	His		A	H2N2	2		HEK293	544	300	160	7	2	0	0	0	2157	1694	513	161	7	0	0	0	29473	41568	35993	21910	7253	2540	1080	65	34302	34550	31314	19500	6960	3338	1058	61			544	300	160	7
40119-V08H1	A/Guiyang/1/1957	1957	HA	HA1	His		A	H2N2	2		HEK293	2674	1720	723	167	34	5	0	0	9765	3379	1430	435	57	23	2	3	49336	45348	41912	23356	8932	3916	2061	426	46270	47166	47503	28086	14700	5851	2366	440			2674	1720	723	167
11688-V08H1	A/Canada/720/2005	2005	HA	HA1	His		A	H2N2	2		HEK293	326	257	107	25	0	-7	0	0	1854	814	554	171	13	6	0	0	37150	37292	23519	10432	3567	1563	729	205	38127	33274	29619	13944	4955	1921	561	8			326	257	107	25
40119-V08B	A/Guiyang/1/1957	1957	HA	HA1+HA2	His		A	H2N2	2		Baculo	27916	22891	15954	5563	1700	422	135	0	25657	25114	20819	7987	1786	533	186	13	42356	48570	43788	24434	15782	7570	6020	1839	41339	36228	37221	21566	16355	6985	3967	418			27916	22891	15954	5563
11088-V08H	A/Japan/305/1957	1957	HA	HA1+HA2	His		A	H2N2	2		HEK293	26769	30970	28665	14800	2306	1009	253	10	33642	32025	29232	18135	4140	1469	623	32	36497	32111	36514	24913	16816	11971	11991	4161	45399	43779	44777	30276	17785	10554	5290	1142			26769	30970	28665	14800
11688-V08H	A/Canada/720/2005	2005	HA	HA1+HA2	His		A	H2N2	2		HEK293	162	319	9	-34	-62	5	-2	0	420	473	202	14	5	8	17	0	3395	3156	234	44	141	31	-139	0	1668	486	123	10	65	44	39	-7			162	319	9	10
40101-V08H1	A/Memphis/1/1968	1968	HA	HA1	His		A	H3N2	3		HEK293	139	344	362	88	52	13	5	0	430	156	199	85	46	5	4	0	2310	1193	406	310	220	86	139	29	1541	695	260	49	171	72	90	7			139	344	362	88
40478-V08H1	A/Christchurch/4/1985	1985	HA	HA1	His		A	H3N2	3		HEK293	155	34	5	13	1	0	0	0	-7	86	-9	-12	17	0	0	0	1230	745	159	27	-34	-35	5	0	135	-6	-26	8	-40	-8	1	0			155	34	5	13
40476-V08H	A/Johannesburg/33/1994	1994	HA	HA1	His		A	H3N2	3		HEK293	121	14	51	-22	4	0	0	0	94	13	7	15	29	0	0	0	3359	2622	746	-1	105	-70	28	0	576	1254	103	83	-33	45	0	0			121	14	51	10
40477-V08H1	A/Texas/1/1977	1977	HA	HA1	His		A	H3N2	3		HEK293	2140	1391	783	133	51	0	0	0	1845	696	305	255	17	7	0	0	9294	6651	2858	1449	713	500	153	36	7266	3091	1758	881	392	257	82	0			2140	1391	783	133
40485-V08H1	A/Nanchang/933/1995	1995	HA	HA1	His		A	H3N2	3		HEK293	208	159	40	26	20	0	0	0	15	129	10	56	4	0	0	0	4826	4622	2421	629	219	157	23	0	1291	1770	519	520	-38	37	4	0			208	159	40	26
40395-V08H1	A/Indiana/07/2012	2012	HA	HA1	His		A	H3N2	3		HEK293	-1	-79	-10	-125	-11	0	0	0	-194	8	79	61	8	3	2	0	1309	714	288	7	-126	26	-99	-3	720	77	205	165	-114	-1	5	0			10	10	10	10
40479-V08H2	A/England/42/1972	1972	HA	HA1	His		A	H3N2	3		HEK293	346	118	-97	-18	10	2	0	0	139	78	29	23	-16	30	0	0	2175	1371	887	240	120	109	-3	-1	2032	831	563	295	137	23	3	5			346	118	10	10
40149-V08H1	A/Sydney/5/1997	1997	HA	HA1	His		A	H3N2	3		HEK293	71	160	164	52	14	0	0	0	96	100	122	30	2	0	0	0	1293	1220	304	239	83	64	-4	2	1126	377	171	272	170	83	6	0			71	160	164	52
40154-V08H1	A/Moscow/10/1999	1999	HA	HA1	His		A	H3N2	3		HEK293	84	204	-99	-124	-3	10	-18	-35	-170	-17	-178	-55	19	-4	-14	-26	2787	1472	521	-87	137	-3	-11	-43	1246	361	-63	-172	267	-101	62	19			84	204	10	10
11972-V08H1	A/Wisconsin/67/2005	2005	HA	HA1	His		A	H3N2	3		HEK293	574	145	101	72	0	0	0	0	401	202	182	61	10	0	0	0	13358	5748	2908	469	376	193	37	2	6184	1297	762	612	407	62	3	0			574	145	101	72
40118-V08H1	A/California/7/2004	2004	HA	HA1	His		A	H3N2	3		HEK293	-182	39	-116	-43	1	0	0	0	17	-88	36	-24	0	0	0	0	477	260	-27	49	-65	-85	-57	0	430	-858	-646	-155	-74	-101	8	0			10	39	10	10
40144-V08H1	A/Wisconsin/15/2009	2009	HA	HA1	His		A	H3N2	3		HEK293	226	295	321	31	36	8	0	0	319	70	96	38	34	0	-4	0	1370	1497	850	419	148	68	56	0	1741	1022	502	375	62	115	28	0			226	295	321	31
40146-V08H1	A/HongKong/CUHK31987/2011	2011	HA	HA1	His		A	H3N2	3		HEK293	2569	1644	988	255	71	5	0	0	2433	2211	1018	568	82	12	0	0	6575	7050	4301	3140	1139	618	613	144	6604	7947	4088	3352	1199	480	105	1			2569	1644	988	255
40486-V08H1	A/Netherlands/178/1995	1995	HA	HA1	His		A	H3N2	3		HEK293	86	83	12	16	4	0	0	0	6	38	4	11	-1	0	0	0	770	242	200	52	41	66	1	0	325	-63	117	80	79	13	0	0			86	83	12	16
11707-V08H1	A/Aichi/2/1968	1968	HA	HA1	His		A	H3N2	3		HEK293	-74	-37	-45	32	3	-9	0	5	77	-13	82	61	-18	0	0	0	1228	269	230	248	53	-4	-57	13	1182	621	555	92	16	52	-96	0			10	10	10	32
40487-V08H1	A/Philippines/472/2002	2002	HA	HA1	His		A	H3N2	3		HEK293	564	165	221	32	14	0	0	0	649	236	352	101	0	13	0	0	3222	2549	1049	265	315	81	28	1	1369	382	383	99	96	53	4	0			564	165	221	32
40488-V08H1	A/Fujian/411/2002	2002	HA	HA1	His		A	H3N2	3		HEK293	-55	-70	14	9	6	0	0	0	31	-25	-58	19	-7	0	6	0	555	369	-61	-100	-33	0	35	0	368	-175	-42	-112	-24	5	0	0			10	10	14	9
40151-V08H1	A/Victoria/208/2009	2009	HA	HA1	His		A	H3N2	3		HEK293	558	100	72	-15	-3	0	0	0	254	186	41	37	-20	0	0	0	4873	4388	870	354	198	-7	-18	2	2996	2990	712	265	217	-20	4	0			558	100	72	10
11715-V08H1	A/Wyoming/03/2003	2003	HA	HA1	His		A	H3N2	3		HEK293	175	105	6	-10	1	3	0	0	32	-1	-31	-53	-7	4	0	0	1459	3247	1032	506	183	2	14	7	1316	431	-70	216	159	94	0	0			175	105	6	10
40058-V08H1	A/reassortant/IVR-155/Victoria/210/2009	2009	HA	HA1	His		A	H3N2	3		HEK293	103	160	134	-8	4	0	0	0	111	-54	77	60	5	4	0	0	2097	1249	338	174	58	124	-6	0	1790	537	243	62	45	46	7	0			103	160	134	10
40354-V08H1	A/Texas/50/2012	2012	HA	HA1	His		A	H3N2	3		HEK293	-121	-1	-14	26	0	0	0	0	-62	4	-17	1	3	0	0	0	991	895	427	20	4	3	-21	0	477	-24	88	-175	-68	-43	0	0			10	10	10	26
40436-V08H1	A/NewYork/55/2004	2004	HA	HA1	His		A	H3N2	3		HEK293	718	293	-225	-13	32	30	0	2	26	214	134	-24	44	0	22	-11	6009	3445	934	212	151	-179	-20	-6	4452	1762	492	51	146	97	67	21			718	293	10	10
40435-V08H1	A/ChiangRai/277/2011	2011	HA	HA1	His		A	H3N2	3		HEK293	189	239	105	62	1	0	0	0	351	108	141	15	17	5	0	0	9357	6823	2693	855	356	108	33	0	8606	5626	1430	404	211	157	5	0			189	239	105	62
40494-V08H1	A/Missouri/09/2014	2014	HA	HA1	His		A	H3N2	3		HEK293	168	-17	39	-16	13	0	0	0	142	172	101	92	44	0	0	0	6012	5022	2345	475	332	84	36	0	4240	1634	907	423	38	-16	-48	0			168	10	39	10
40145-V08H1	A/Victoria/361/2011	2011	HA	HA1	His		A	H3N2	3		HEK293	848	592	493	107	59	14	15	4	477	403	662	216	56	14	10	0	9188	7454	4245	1455	901	388	306	82	9603	4962	4589	2411	717	308	161	10			848	592	493	107
40490-V08H1	A/Hanoi/EL201/2009	2009	HA	HA1	His		A	H3N2	3		HEK293	58	56	-153	-68	0	0	0	0	-17	22	13	-18	-21	-13	0	0	473	546	269	159	46	-64	-9	-8	224	-8	-135	-60	84	30	-13	0			58	56	10	10
40152-V08H1	A/GuangdongLuohu/1256/2009	2009	HA	HA1	His		A	H3N2	3		HEK293	-158	10	69	13	22	0	0	0	-103	31	77	-20	11	0	5	0	172	127	191	-54	-31	9	-35	0	283	-5	41	-37	0	10	10	0			10	10	69	13
40043-V08H1	A/Perth/16/2009	2009	HA	HA1	His		A	H3N2	3		HEK293	25	-208	-50	-10	-9	13	-10	-24	-160	-34	-41	-10	5	-7	0	-19	402	363	153	-10	33	-47	-62	-67	322	-106	-60	-132	-31	-83	-66	-17			25	10	10	10
40489-V08H1	A/Hanoi/EL134/2008	2008	HA	HA1	His		A	H3N2	3		HEK293	3413	736	570	78	77	1	0	0	4541	818	332	103	114	11	0	1	7478	3428	2431	1020	1089	232	105	32	13513	2821	1623	548	643	114	22	14			3413	736	570	78
11056-V08H1	A/Brisbane/10/2007	2007	HA	HA1	His		A	H3N2	3		HEK293	75	-21	243	-2	-11	0	-4	0	-53	77	-17	-7	0	0	-1	0	222	347	-91	102	-63	55	-24	2	-10	-137	-215	-42	-17	-4	-29	0			75	10	243	10
40497-V08H1	A/Switzerland/9715293/2013	2013	HA	HA1	His		A	H3N2	3		HEK293	86	54	28	18	8	0	0	0	-114	-2	-31	-61	1	0	0	0	326	549	266	151	60	-1	-34	0	686	281	13	107	-21	51	-25	0			86	54	28	18
40485-V08B	A/Nanchang/933/1995	1995	HA	HA1+HA2	His		A	H3N2	3		Baculo	1533	559	301	67	32	-3	2	0	876	602	279	171	33	9	1	0	7405	5591	1358	477	314	181	130	17	6819	2354	1134	471	150	176	38	0			1533	559	301	67
40058-V08B	A/Victoria/210/2009	2009	HA	HA1+HA2	His		A	H3N2	3		Baculo	3483	1286	369	63	14	0	1	0	3886	1032	277	69	10	0	0	0	24047	13338	3792	942	326	44	11	0	18362	6589	1286	396	230	-61	32	0			3483	1286	369	63
40490-V08B	A/Hanoi/EL201/2009	2009	HA	HA1+HA2	His		A	H3N2	3		Baculo	335	296	95	8	2	0	0	0	276	126	101	48	22	0	7	1	6319	2463	745	278	138	45	3	0	3330	867	132	154	121	72	12	0			335	296	95	8
40476-V08B	A/Johannesburg/33/1994	1994	HA	HA1+HA2	His		A	H3N2	3		Baculo	10212	4847	1718	348	51	5	0	1	6783	3401	1187	185	19	0	0	0	27796	25036	12832	2576	1030	359	276	0	23216	16079	6599	1200	495	170	57	0			10212	4847	1718	348
40145-V08B	A/Victoria/361/2011	2011	HA	HA1+HA2	His		A	H3N2	3		Baculo	199	345	67	22	-4	0	0	0	478	165	93	52	36	0	0	0	4537	2709	1222	359	-18	32	12	0	3973	906	499	196	121	4	50	0			199	345	67	22
40118-V08B	A/California/7/2004	2004	HA	HA1+HA2	His		A	H3N2	3		Baculo	246	218	186	13	27	0	5	0	165	210	83	111	0	3	0	0	1831	3311	1151	500	155	88	26	0	3349	2156	747	266	196	152	22	0			246	218	186	13
40152-V08B	A/GuangdongLuohu/1256/2009	2009	HA	HA1+HA2	His		A	H3N2	3		Baculo	2802	1386	634	99	33	0	0	0	2483	1504	775	261	16	10	0	0	19099	19270	6794	2035	901	338	287	2	19203	12720	5445	1838	892	406	165	0			2802	1386	634	99
40489-V08B	A/Hanoi/EL134/2008	2008	HA	HA1+HA2	His		A	H3N2	3		Baculo	1860	854	195	23	1	0	0	0	1084	228	144	3	-2	0	0	0	8164	4639	1834	750	138	64	9	0	5366	2068	684	562	212	26	6	0			1860	854	195	23
40151-V08B	A/Victoria/208/2009	2009	HA	HA1+HA2	His		A	H3N2	3		Baculo	1648	588	213	155	13	0	0	0	1173	500	248	161	-1	0	0	0	19882	10523	4308	1191	1028	181	134	8	17813	6339	2649	971	680	228	20	0			1648	588	213	155
40154-V08B	A/Moscow/10/1999	1999	HA	HA1+HA2	His		A	H3N2	3		Baculo	237	149	165	-22	7	0	0	0	278	130	6	-9	40	0	0	0	3384	3272	948	377	-38	141	108	7	3389	815	526	303	137	31	-1	0			237	149	165	10
40354-V08B	A/Texas/50/2012	2012	HA	HA1+HA2	His		A	H3N2	3		Baculo	327	262	293	43	15	0	0	0	581	334	182	118	-12	0	0	0	5255	6939	2321	960	318	216	139	4	4390	3555	812	597	182	187	67	0			327	262	293	43
11707-V08H	A/Aichi/2/1968	1968	HA	HA1+HA2	His		A	H3N2	3		HEK293	10409	8855	4449	1165	123	3	0	0	8663	4852	1651	557	53	4	0	0	23934	21275	8584	2133	529	203	91	12	19535	7711	2245	519	245	102	-2	0			10409	8855	4449	1165
40146-V08B	A/HongKong/CUHK31987/2011	2011	HA	HA1+HA2	His		A	H3N2	3		Baculo	1482	568	304	66	-12	0	0	0	813	359	194	148	11	-6	29	0	13768	8830	2664	560	371	-62	147	57	5954	1135	388	302	379	16	76	3			1482	568	304	66
40487-V08B	A/Philippines/472/2002	2002	HA	HA1+HA2	His		A	H3N2	3		Baculo	108	63	14	46	0	0	0	0	-44	26	16	46	0	1	0	0	1939	1014	238	64	29	29	3	2	1751	263	136	25	64	65	-1	0			108	63	14	46
40494-V08B	A/Missouri/09/2014	2014	HA	HA1+HA2	His		A	H3N2	3		Baculo	408	208	62	135	20	25	8	0	265	191	28	81	27	-1	0	3	4072	2038	616	322	99	75	19	29	4263	700	403	73	26	63	3	6			408	208	62	135
40486-V08B	A/Netherlands/178/1995	1995	HA	HA1+HA2	His		A	H3N2	3		Baculo	2097	3090	1233	262	-7	19	0	0	1958	1755	472	336	148	38	-2	0	7618	9587	3280	1897	591	355	316	113	9304	4902	1902	620	567	285	212	5			2097	3090	1233	262
40043-V08B1	A/Perth/16/2009	2009	HA	HA1+HA2	His	Y108F	A	H3N2	3		Baculo	353	91	-34	82	-7	14	5	0	369	145	37	-4	-6	27	0	14	3028	2156	464	145	94	55	-14	5	2229	394	313	-31	60	82	31	4			353	91	10	82
40497-V08B	A/Switzerland/9715293/2013	2013	HA	HA1+HA2	His		A	H3N2	3		Baculo	488	311	17	86	15	0	0	0	276	112	236	41	-8	14	0	0	4203	2496	1233	356	16	127	-27	7	3020	928	603	388	182	126	0	4			488	311	17	86
40149-V08B	A/Sydney/5/1997	1997	HA	HA1+HA2	His		A	H3N2	3		Baculo	391	472	248	109	7	0	0	0	290	250	196	64	17	2	0	0	2068	2337	1076	373	171	107	39	-5	3589	1073	933	491	255	187	94	0			391	472	248	109
40488-V08B	A/Fujian/411/2002	2002	HA	HA1+HA2	His		A	H3N2	3		Baculo	301	115	59	-40	14	3	0	0	483	32	89	13	-13	2	-5	4	2680	1616	1002	272	5	-2	56	0	5135	1391	405	132	0	13	11	0			301	115	59	10
40043-V08H	A/Perth/16/2009	2009	HA	HA1+HA2	His		A	H3N2	3		HEK293	544	501	462	96	32	0	0	0	951	411	411	170	36	0	0	0	15909	17705	9681	2074	1350	557	321	8	11056	8177	3164	2423	616	198	62	0			544	501	462	96
11972-V08H	A/Wisconsin/67/2005	2005	HA	HA1+HA2	His		A	H3N2	3		HEK293	146	47	16	-60	-40	-4	0	0	109	-176	-120	-22	-13	-20	0	0	757	414	-30	-264	-84	-224	-17	-1	464	92	114	5	-365	-139	-5	0			146	47	16	10
11715-V08H	A/Wyoming/03/2003	2003	HA	HA1+HA2	His		A	H3N2	3		HEK293	65	1	63	-55	-4	2	0	0	-30	-16	74	-10	0	4	0	0	383	-818	-90	-141	147	-74	10	-1	-129	-1052	-208	-32	-57	24	8	0			65	1	63	10
11056-V08H_MixedWith 40461-V08H1	A/Brisbane/10/2007	2007	HA	HA1+HA2	His		A	H3N2	3		HEK293	364	256	101	53	-3	5	0	0	344	322	58	4	-3	20	1	0	8522	3965	1088	252	31	14	182	2	3237	1067	364	56	-4	32	31	3			364	256	101	53
40390-V08H1	A/duck/Hunan/819/2009	2009	HA	HA1	His		A	H4N2	4		HEK293	1212	528	494	161	125	183	188	71	1725	661	943	109	115	86	247	79	6386	4202	2406	825	394	163	169	139	6150	2523	1323	430	412	157	380	183			1212	528	494	161
40008-V08H1	A/mallardduck/Alberta/299/1977	1977	HA	HA1	His		A	H4N4	4		HEK293	455	194	113	96	10	-1	0	0	211	241	198	15	7	0	0	0	2167	1364	591	280	203	80	-4	2	1642	697	515	221	29	104	2	0			455	194	113	96
11714-V08H1	A/mallard/Ohio/657/2002	2002	HA	HA1	His		A	H4N6	4		HEK293	43	-34	1	0	8	0	1	0	32	28	-62	7	7	0	0	0	444	332	207	-40	-11	-14	8	0	-105	-284	-541	-190	-40	-26	26	0			43	10	1	10
11706-V08H1	A/swine/Ontario/019111/1999	1999	HA	HA1	His		A	H4N6	4		HEK293	-12	78	-13	-45	-43	0	0	0	-77	-57	22	57	3	15	0	0	958	1071	374	102	-42	2	-33	1	580	90	-276	-62	46	105	1	0			10	78	10	10
40025-V08H1	A/chicken/Alabama/1/1975	1975	HA	HA1	His		A	H4N8	4		HEK293	-16	9	-12	-49	2	0	0	0	-99	-50	13	17	10	0	0	0	522	94	-151	-53	-27	-44	21	0	-7	-54	-31	69	55	-49	-4	0			10	9	10	10
40390-V08B	A/duck/Hunan/819/2009	2009	HA	HA1+HA2	His		A	H4N2	4		Baculo	519	216	58	26	2	10	-14	0	298	156	3	-5	-9	0	0	1	6631	2157	510	0	3	14	-6	0	6808	2042	537	136	205	48	18	0			519	216	58	26
40008-V08H	A/mallardduck/Alberta/299/1977	1977	HA	HA1+HA2	His		A	H4N4	4		HEK293	1669	727	367	19	2	0	0	0	1016	484	226	53	4	0	0	0	14700	9658	3161	840	218	180	74	0	13603	7238	1688	565	199	135	7	0			1669	727	367	19
11706-V08H	A/swine/Ontario/019111/1999	1999	HA	HA1+HA2	His		A	H4N6	4		HEK293	7858	10587	10020	2655	1086	323	69	4	10642	8090	6540	3405	1098	348	159	20	19440	17985	12227	4212	3913	2754	1614	584	13444	13516	8536	6369	3624	1655	842	90			7858	10587	10020	2655
11714-V08H	A/mallard/Ohio/657/2002	2002	HA	HA1+HA2	His		A	H4N6	4		HEK293	4260	1666	446	136	-1	0	0	0	2232	829	484	158	10	2	0	0	17237	19449	6544	2369	429	234	76	14	16860	5958	1990	709	172	79	-1	0			4260	1666	446	136
40025-V08H	A/chicken/Alabama/1/1975	1975	HA	HA1+HA2	His		A	H4N8	4		HEK293	2258	1853	696	184	13	0	0	0	1614	884	334	44	-18	7	0	0	13655	13098	6394	1765	488	217	49	2	11344	6373	2678	801	364	145	6	0			2258	1853	696	184
40004-V08H1	A/Xinjiang/1/2006	2006	HA	HA1	His		A	H5N1	5		HEK293	42284	40314	32502	19095	7081	3983	837	100	31524	40474	38753	30255	4190	3727	1596	107	31804	50398	48807	39633	19325	20141	17540	7425	44876	50622	50152	38841	17244	17468	12849	3033			42284	40314	32502	19095
40049-V08H1	A/Egypt/3300NAMRU3/2008	2008	HA	HA1	His		A	H5N1	5		HEK293	7875	4254	4176	315	148	54	6	0	16542	8162	4064	618	240	19	8	9	40079	49427	46262	31168	18587	9548	5800	1191	41366	42784	36741	19755	6947	5091	2087	380			7875	4254	4176	315
40024-V08H1	A/goose/Guangdong/1/1996	1996	HA	HA1	His		A	H5N1	5		HEK293	16542	9778	3241	1224	217	69	24	0	20586	12876	6376	1508	201	162	30	-16	36164	37192	40362	32674	17460	9060	5049	1467	44632	42701	44463	33642	18892	9208	4651	977			16542	9778	3241	1224
11048-V08H2	A/Anhui/1/2005	2005	HA	HA1	His		A	H5N1	5		HEK293	11658	4673	2538	829	468	151	98	57	16467	7735	5031	2592	408	108	68	17	43835	43979	39570	22843	15797	8898	3745	1285	41909	49889	45216	30762	15370	7632	3984	962			11658	4673	2538	829
40117-V08H1	A/barheadedgoose/Qinghai/1A/2005	2005	HA	HA1	His		A	H5N1	5		HEK293	11605	5341	2082	567	125	0	2	0	11153	6590	2132	445	104	6	0	0	35862	43839	47001	29551	15151	6705	5487	1208	36630	40779	45290	29568	17370	7406	3380	326			11605	5341	2082	567
40001-V08H1	A/duck/HongKong/P46/1997	1997	HA	HA1	His		A	H5N1	5		HEK293	4888	4571	1742	574	50	10	0	0	9096	4601	1198	314	152	18	0	0	38679	39260	36667	21488	13410	8615	2602	371	47905	44780	41840	27334	14956	6494	2205	219			4888	4571	1742	574
11698-V08H1	A/duck/Hunan/795/2002	2002	HA	HA1	His		A	H5N1	5		HEK293	3381	2934	1515	313	32	0	0	0	5732	5541	1922	532	152	4	0	0	25455	41167	37568	28175	14748	7915	5573	986	24972	32550	30736	22058	8711	5858	3501	388			3381	2934	1515	313
40372-V08H1	A/chicken/Jilin/9/2004	2004	HA	HA1	His		A	H5N1	5		HEK293	8841	3905	1640	369	42	18	0	0	9741	4218	2303	654	150	46	0	0	45494	43042	35045	20089	11034	4011	3362	754	46923	43269	39362	25696	13039	4973	2533	460			8841	3905	1640	369
40088-V08H1	A/chicken/Yamaguchi/7/2004	2004	HA	HA1	His		A	H5N1	5		HEK293	5898	3534	996	321	23	0	0	0	7332	5880	1455	445	72	4	0	0	38644	36147	27713	23647	9366	5325	2414	451	35852	47235	37133	27140	10814	5454	1886	376			5898	3534	996	321
11712-V08H1	A/chicken/India/NIV33487/2006	2006	HA	HA1	His		A	H5N1	5		HEK293	3047	2872	1819	503	91	0	0	0	6700	3509	1057	209	43	9	0	0	41852	48406	41246	24600	8770	4820	2901	594	36775	44518	41223	28147	11457	5404	2220	160			3047	2872	1819	503
11697-V08H1	A/Egypt/2321NAMRU3/2007	2007	HA	HA1	His		A	H5N1	5		HEK293	4481	5258	2161	575	43	2	0	0	3326	6319	2584	1248	151	0	6	0	41028	46022	38653	21817	8258	5320	2570	656	37670	47466	39432	23877	13939	3816	1281	112			4481	5258	2161	575
40060-V08H1	A/Hubei/1/2010	2010	HA	HA1	His		A	H5N1	5		HEK293	4040	4460	1878	434	16	0	0	0	7282	3861	2121	646	68	23	0	0	43228	49352	41727	23026	13494	7881	3829	757	36504	35228	34052	23110	14244	6169	2029	109			4040	4460	1878	434
40065-V08H1	A/Thailand/1/2004	2004	HA	HA1	His		A	H5N1	5		HEK293	12859	4420	1604	371	268	46	18	0	16567	7043	2977	725	145	37	32	10	46252	44984	37883	22793	14789	6068	3286	626	37932	37696	40328	22785	13380	5997	3036	716			12859	4420	1604	371
11709-V08H1	A/whooperswan/Mongolia/244/2005	2005	HA	HA1	His		A	H5N1	5		HEK293	6590	2314	974	389	67	22	5	0	8212	4254	1759	617	67	2	0	8	33692	35375	36869	22952	8847	5230	3039	836	48340	43889	40864	23103	10554	5401	1672	247			6590	2314	974	389
40160-V08H1	A/barnswallow/HongKong/D101161/2010	2010	HA	HA1	His		A	H5N1	5		HEK293	1975	3389	1569	487	23	3	0	0	3810	1579	723	170	50	0	2	0	37745	46146	37422	21274	6046	3190	1648	240	38119	36695	35109	22201	8601	2571	684	14			1975	3389	1569	487
11702-V08H1	A/Egypt/N05056/2009	2009	HA	HA1	His		A	H5N1	5		HEK293	4494	2042	973	232	32	0	0	0	6769	1895	836	229	37	0	2	0	40762	43868	35315	24183	5335	2496	994	62	46826	45860	40621	26968	8084	3547	1375	150			4494	2042	973	232
11690-V08H1	A/goose/Guiyang/337/2006	2006	HA	HA1	His		A	H5N1	5		HEK293	6336	6159	3376	773	59	0	0	0	13287	5770	3442	997	99	9	0	0	46052	44490	39873	24687	11514	7181	2722	290	49751	47942	44754	30376	11600	5770	2709	282			6336	6159	3376	773
11713-V08H1_0.05 mg/ml	A/HongKong/213/2003	2003	HA	HA1	His	S28W	A	H5N1	5		HEK293	8439	4375	1887	546	31	1	0	0	9247	4714	2954	843	113	12	0	0	45485	41198	37422	21934	13084	5298	2775	586	42952	41733	46118	32915	11026	4598	2294	352			8439	4375	1887	546
11701-V08H1	A/duck/Laos/3295/2006	2006	HA	HA1	His		A	H5N1	5		HEK293	4563	2418	719	58	9	0	0	0	7464	3449	1384	329	6	0	3	0	47162	44465	39078	22603	7254	4230	2294	310	48542	50020	42770	23902	12034	5406	2417	165			4563	2418	719	58
11710-V08H1	A/Cambodia/R0405050/2007	2007	HA	HA1	His		A	H5N1	5		HEK293	11683	5581	1850	432	67	13	0	0	10554	6027	2064	785	194	22	8	0	47238	51584	38320	24857	12833	7093	3086	845	43036	50616	42955	34572	14917	6547	2978	604			11683	5581	1850	432
11689-V08H1	A/HongKong/483/1997	1997	HA	HA1	His		A	H5N1	5		HEK293	4972	2582	1066	219	15	0	0	0	6285	2953	956	306	37	2	0	0	30645	45404	40409	26868	9312	5351	3947	801	42751	43923	42674	26626	13303	5171	2206	217			4972	2582	1066	219
11700-V08H1	A/commonmagpie/HongKong/2256/2006	2006	HA	HA1	His		A	H5N1	5		HEK293	3085	2872	1399	231	34	0	0	0	7380	3175	1504	455	31	0	0	0	40426	42760	41036	27177	10228	5048	2258	422	42850	42198	41087	28598	12219	5466	2112	144			3085	2872	1399	231
40022-V08H1	A/Vietnam/UT31413II/2008	2008	HA	HA1	His		A	H5N1	5		HEK293	7197	3127	1016	321	41	0	0	0	8637	5655	1955	560	81	0	0	0	42625	49020	36037	23018	12492	5984	3685	1078	41870	37026	34337	21789	14003	6388	2455	322			7197	3127	1016	321
40026-V08H1	A/Cambodia/S1211394/2008	2008	HA	HA1	His		A	H5N1	5		HEK293	6132	2506	2012	411	107	17	3	0	7553	4731	2782	699	172	27	10	0	32140	41303	40756	27391	10608	4382	3644	833	41543	45041	44559	27337	13823	4527	2410	193			6132	2506	2012	411
40044-V08H1	A/commonmagpie/HongKong/5052/2007	2007	HA	HA1	His		A	H5N1	5		HEK293	3833	3031	1634	284	24	0	0	0	6258	3263	1582	461	48	0	0	0	43364	48060	38903	25626	14286	6304	2356	328	46047	45320	41810	26587	11500	3496	1891	146			3833	3031	1634	284
40158-V08H1	A/chicken/Vietnam/NCVD016/2008	2008	HA	HA1	His		A	H5N1	5		HEK293	2219	1482	713	182	7	0	0	0	2772	1423	596	229	6	0	4	0	35339	46319	29768	19358	4455	3324	807	108	36680	39414	23724	12983	1551	762	170	0			2219	1482	713	182
																																													geomean H5 (HA1)	6221.2	3961.61	1814.08	440.41
40372-V08B	A/chicken/Jilin/9/2004	2004	HA	HA1+HA2	His		A	H5N1	5		Baculo	44669	43618	35993	24677	7548	4486	1368	300	41845	34812	33907	19623	9243	3871	1487	655	39923	52074	51457	44374	24905	20884	20469	9984	41351	49863	51667	39224	27676	17973	14190	4839			44669	43618	35993	24677
40024-V08B	A/goose/Guangdong/1/1996	1996	HA	HA1+HA2	His		A	H5N1	5		Baculo	34727	44408	36643	26544	7401	3774	1554	296	36012	29005	28700	17701	10434	4863	2260	382	42563	52317	50119	41239	24500	20746	21388	10440	40469	39917	42277	34005	24826	20056	13402	2755			34727	44408	36643	26544
40160-V08B	A/barnswallow/HongKong/D101161/2010	2010	HA	HA1+HA2	His		A	H5N1	5		Baculo	31779	40316	38695	22216	6421	2836	1211	163	40802	34003	28681	16873	7921	4838	1305	293	45954	50920	46932	33564	17214	15632	17077	6307	47997	48731	46687	33560	17274	13531	8895	2353			31779	40316	38695	22216
11048-V08H4	A/Anhui/1/2005	2005	HA	HA1+HA2	His		A	H5N1	5		HEK293	43571	39818	33050	23093	9985	3949	1650	282	40809	40067	42900	33747	11792	4407	1555	322	45564	46282	44526	33010	25952	20280	19003	9574	41748	35070	43855	34100	26112	17748	11273	3823			43571	39818	33050	23093
40117-V08B	A/barheadedgoose/Qinghai/1A/2005	2005	HA	HA1+HA2	His		A	H5N1	5		Baculo	37525	39141	36456	24989	10755	4503	1921	413	36687	30620	29416	19122	12028	5654	2483	87	32947	42104	48825	37739	26572	19975	21467	10059	37117	42553	47190	34887	23752	18360	13199	3538			37525	39141	36456	24989
40044-V08H	A/commonmagpie/HongKong/5052/2007	2007	HA	HA1+HA2	His		A	H5N1	5		HEK293	35744	42082	33769	19530	5982	2470	1084	135	40622	42031	40502	23401	9574	3301	1290	313	45984	51199	48714	37939	25565	18391	17164	8289	44399	44227	46087	31159	24914	16377	10426	3133			35744	42082	33769	19530
40004-V08H	A/Xinjiang/1/2006	2006	HA	HA1+HA2	His		A	H5N1	5		HEK293	41751	36206	29855	17906	4514	2339	691	57	45260	28818	28417	13104	5823	2873	1656	202	42758	42698	47206	32886	26355	18125	15993	6732	46268	44642	47791	33922	23934	15534	10906	2096			41751	36206	29855	17906
11712-V08H	A/chicken/India/NIV33487/2006	2006	HA	HA1+HA2	His		A	H5N1	5		HEK293	36914	32063	33293	17439	9859	3639	1459	172	32704	30961	33371	29523	9397	3402	1713	296	36475	40089	38963	28603	23465	16061	16277	6435	32668	31626	29375	24884	22215	13635	12108	2963			36914	32063	33293	17439
40158-V08B	A/chicken/Vietnam/NCVD016/2008	2008	HA	HA1+HA2	His		A	H5N1	5		Baculo	40301	34896	22414	9757	2981	961	385	96	36211	26950	24678	7600	3676	1503	799	183	46809	48546	47013	31485	17499	12066	8422	3290	40218	39014	38446	23160	13109	6730	4097	884			40301	34896	22414	9757
40001-V08H	A/duck/HongKong/P46/1997	1997	HA	HA1+HA2	His		A	H5N1	5		HEK293	30672	38516	38763	21235	7586	3140	1351	151	34624	34615	31096	24266	7919	3705	1705	297	37971	40956	37591	29993	22872	17969	17113	7757	39783	46909	44698	38776	24487	17603	12860	3323			30672	38516	38763	21235
40088-V08H	A/chicken/Yamaguchi/7/2004	2004	HA	HA1+HA2	His		A	H5N1	5		HEK293	24626	25800	19679	3543	3154	1029	440	8	27294	19109	15944	5061	4296	1387	854	32	33426	42059	42709	20894	16325	11579	10792	1991	37131	43382	43019	27391	15868	8868	7077	989			24626	25800	19679	3543
11689-V08H	A/HongKong/483/1997	1997	HA	HA1+HA2	His		A	H5N1	5		HEK293	33839	39710	40222	28779	11064	4311	1704	431	35624	41300	38675	32485	11812	6379	2327	787	37356	49537	44027	34281	27600	25289	23154	10078	35314	47327	47255	39768	30744	22268	15622	4047			33839	39710	40222	28779
40026-V08H	A/Cambodia/S1211394/2008	2008	HA	HA1+HA2	His		A	H5N1	5		HEK293	38771	38685	34532	23593	14098	6858	2557	515	35471	27719	26375	16605	11960	6220	2998	629	35639	43592	40788	34987	21282	21174	20789	7000	37020	42127	41297	34046	31760	20765	12930	3218			38771	38685	34532	23593
11698-V08H	A/duck/Hunan/795/2002	2002	HA	HA1+HA2	His		A	H5N1	5		HEK293	37653	32316	27879	14331	6795	3047	1028	134	32209	43917	30604	23783	6144	2402	1153	262	40866	42674	39614	28114	20220	16030	17240	6571	35968	39314	37000	28352	24402	14815	9587	2139			37653	32316	27879	14331
40022-V08H	A/Vietnam/UT31413II/2008	2008	HA	HA1+HA2	His		A	H5N1	5		HEK293	29168	27726	21051	10231	2234	872	280	54	30368	29690	24066	15756	2664	899	328	18	33641	43479	42996	32304	22658	11602	8124	2959	37231	40535	33882	26413	16987	11002	5701	1569			29168	27726	21051	10231
11062-V08H1	A/Vietnam/1194/2004	2004	HA	HA1+HA2	His	RERRRKKR->TETR	A	H5N1	5		HEK293	34388	33355	35807	18373	6323	2709	1059	71	32210	17038	26801	13289	7733	3377	1119	167	40856	46910	51321	38196	26958	20073	19804	7471	42602	46159	50996	38946	30050	17226	11777	2450			34388	33355	35807	18373
11700-V08H	A/commonmagpie/HongKong/2256/2006	2006	HA	HA1+HA2	His		A	H5N1	5		HEK293	38097	32875	26888	15620	6414	3014	994	114	30859	31919	20588	12522	8010	3302	1527	237	44144	48053	42257	32750	24348	18621	13727	4349	45262	45936	43712	29930	26565	14613	7549	1721			38097	32875	26888	15620
11694-V08H	A/japanesewhiteeye/HongKong/1038/2006	2006	HA	HA1+HA2	His		A	H5N1	5		HEK293	27985	36749	34231	25386	7148	3077	1082	157	30646	30975	36672	27324	8148	3027	1865	280	34270	44704	43252	33903	19633	17487	20801	7308	35494	42287	44364	34449	24502	14545	10599	2320			27985	36749	34231	25386
11062-V08H2	A/Vietnam/1194/2004	2004	HA	HA1+HA2	His		A	H5N1	5		HEK293	26739	29384	24948	13523	2195	623	168	21	27672	17988	13147	5707	3682	1652	296	55	45465	44685	42951	28773	18664	11792	10029	4182	34282	30794	34954	23580	18590	10817	4301	1301			26739	29384	24948	13523
11710-V08H	A/Cambodia/R0405050/2007	2007	HA	HA1+HA2	His		A	H5N1	5		HEK293	36168	49264	33932	22954	11860	5058	1485	140	37615	45634	41210	28468	12107	5927	1840	293	45251	51929	49005	38163	30391	26254	20216	8426	42013	48435	43026	31770	31589	23851	11669	2778			36168	49264	33932	22954
11709-V08H	A/whooperswan/Mongolia/244/2005	2005	HA	HA1+HA2	His		A	H5N1	5		HEK293	40895	31283	21781	9840	2565	901	573	156	41390	30520	26711	14371	3823	1628	1096	289	38353	40471	44528	31701	18838	12191	9319	3217	49587	47878	48277	30974	20705	11501	6878	1588			40895	31283	21781	9840
11690-V08H	A/goose/Guiyang/337/2006	2006	HA	HA1+HA2	His		A	H5N1	5		HEK293	36881	33387	26174	14643	4707	2073	569	43	35677	25603	21286	11310	5283	2543	838	99	44187	45832	44679	29436	19533	14543	14031	6867	45671	45068	43882	33913	19692	12952	7307	2161			36881	33387	26174	14643
11702-V08H	A/Egypt/N05056/2009	2009	HA	HA1+HA2	His		A	H5N1	5		HEK293	27743	25833	19328	11438	1886	903	241	14	32383	30264	24765	18053	3961	1337	504	64	43269	43798	41572	32340	16784	11416	7704	3360	47638	49093	48703	36837	16447	10608	4861	1085			27743	25833	19328	11438
11697-V08H	A/Egypt/2321NAMRU3/2007	2007	HA	HA1+HA2	His		A	H5N1	5		HEK293	28971	24707	19010	8453	2351	921	248	9	26957	23510	14949	6409	2670	943	623	23	40553	45501	39526	24704	18592	10918	7825	2633	34702	41793	39890	29734	14002	8085	4534	998			28971	24707	19010	8453
40015-V08H	A/Hubei/1/2010	2010	HA	HA1+HA2	His		A	H5N1	5		HEK293	21600	15644	6350	2467	425	137	25	2	21964	19201	13122	4739	875	268	77	3	36094	41255	35335	20521	9910	6271	4552	1352	41397	43199	39411	23184	9971	5556	2772	365			21600	15644	6350	2467
11713-V08H	A/HongKong/213/2003	2003	HA	HA1+HA2	His	S28W	A	H5N1	5		HEK293	3678	3964	2198	295	245	34	0	0	6237	3916	918	398	62	35	6	0	37357	30565	24015	12227	3484	1366	624	132	39772	35256	27932	16514	4977	1737	860	167			3678	3964	2198	295
																																													geomean H5 (HA0)	30472.9	29906.6	23803	11939.4
10003-V06H1	A/Vietnam/1203/2004	2004	HA	HA1	His, Fc		A	H5N1	5		HEK293	40227	39012	34932	27583	21822	27499	23977	27529	34033	28842	37970	35389	18308	18270	20198	21884	47470	51157	52041	42701	25188	22912	25598	23974	44009	43043	40020	34188	28228	25937	28610	31264			40227	39012	34932	27583
10003-V04H2	A/Vietnam/1203/2004	2004	HA	HA2	Fc		A	H5N1	5		HEK293	40850	40527	32989	29122	19178	20959	18444	16432	39331	32747	28771	22224	18924	20511	21589	20795	35499	38184	44674	33040	23075	21440	23233	20057	47518	45474	45396	32890	22715	23033	25816	25260			40850	40527	32989	29122
10003-V06H3	A/Vietnam/1203/2004	2004	HA	HA1+HA2	His, Fc	RERRRKKR->TETR	A	H5N1	5		HEK293	36546	46190	46398	39621	26201	21350	26555	22180	46648	46251	51155	42152	23715	22552	25527	23063	47594	48936	50282	37324	29164	22112	28808	18408	41669	45044	48505	39617	32935	27816	29735	22404			36546	46190	46398	39621
11723-V08H1	A/northernshoveler/California/HKWF115/2007	2007	HA	HA1	His		A	H6N1	6		HEK293	261	104	210	28	12	0	0	0	150	138	94	84	10	-5	0	0	33182	40706	26975	11930	5566	1822	790	101	28045	19074	12864	3906	848	230	121	0			261	104	210	28
40398-V08H1	A/chicken/Guangdong/C273/2011	2011	HA	HA1	His		A	H6N2	6		HEK293	1796	1337	428	84	17	5	0	0	1028	1114	610	227	25	9	0	0	36477	41643	31019	15943	7397	3961	1778	318	29263	23976	13232	4522	2598	873	171	4			1796	1337	428	84
40166-V08H1	A/duck/Shantou/83/2000	2000	HA	HA1	His		A	H6N2	6		HEK293	736	625	156	28	0	0	0	0	1077	576	358	37	0	2	0	0	36424	39201	30870	13718	7640	3003	1599	457	28366	22119	12294	5477	2402	692	90	2			736	625	156	28
40027-V08H1	A/chicken/HongKong/17/1977	1977	HA	HA1	His		A	H6N4	6		HEK293	722	373	209	116	7	0	0	0	773	457	152	6	23	0	0	0	34419	30513	30151	20764	10707	3461	1738	73	29511	20983	11724	5380	2373	597	224	6			722	373	209	116
40168-V08H1	A/mallard/Ohio/217/1998	1998	HA	HA1	His		A	H6N8	6		HEK293	268	390	360	71	-1	0	0	0	551	125	4	43	3	3	0	0	40832	42808	29766	13223	4481	1573	767	89	23164	25158	8494	4301	1010	303	120	5			268	390	360	71
11723-V08H	A/northernshoveler/California/HKWF115/2007	2007	HA	HA1+HA2	His		A	H6N1	6		HEK293	11082	10892	5362	4126	1103	326	72	0	13558	13959	4464	2818	1714	944	58	3	40606	47681	40514	20596	9882	7608	3869	1576	27444	30443	19319	18111	5219	3106	1625	301			11082	10892	5362	4126
40166-V08B	A/duck/Shantou/83/2000	2000	HA	HA1+HA2	His		A	H6N2	6		Baculo	11164	11534	8543	2920	706	233	89	1	18150	12393	7602	4442	703	437	110	34	29017	35376	26962	21047	4820	3550	3010	1595	33613	22649	17118	7630	3579	1951	1157	249			11164	11534	8543	2920
40398-V08B	A/chicken/Guangdong/C273/2011	2011	HA	HA1+HA2	His		A	H6N2	6		Baculo	3649	6075	4838	1813	341	101	10	0	6379	2558	2359	1016	487	93	23	0	29515	30740	29781	21291	5146	3379	2100	438	22574	23086	14971	10318	3097	1436	599	5			3649	6075	4838	1813
40027-V08H	A/chicken/HongKong/17/1977	1977	HA	HA1+HA2	His		A	H6N4	6		HEK293	37733	31381	24399	17195	7251	2717	971	117	30530	28266	30316	28379	7589	3214	1878	267	40219	34566	34395	24609	19326	14124	17199	6338	32591	28617	27437	23144	16039	9043	5673	1010			37733	31381	24399	17195
40168-V08B	A/mallard/Ohio/217/1998	1998	HA	HA1+HA2	His		A	H6N8	6		Baculo	9764	17490	18442	12837	2868	1225	344	41	14977	16743	17456	11339	2287	765	349	96	31345	38834	41387	26937	10386	5714	6964	2761	32976	32308	32991	17718	6537	3755	2839	414			9764	17490	18442	12837
40169-V08H1	A/turkey/Italy/4602/1999	1999	HA	HA1	His		A	H7N1	7		HEK293	2516	2889	2454	520	163	34	0	0	4558	3498	2196	727	121	70	14	0	37326	39076	30210	18632	8343	4512	1896	305	30515	37022	32995	23903	7754	3089	1317	55			2516	2889	2454	520
40170-V08H1	A/ruddyturnstone/NewJersey/563/2006	2006	HA	HA1	His		A	H7N2	7		HEK293	958	1283	594	248	-13	0	0	0	1991	1657	884	440	66	10	1	0	27246	31644	23638	13197	7759	4519	1052	106	32986	27663	23244	11345	3152	768	273	14			958	1283	594	248
40128-V08H1	A/turkey/Italy/214845/2002	2002	HA	HA1	His		A	H7N3	7		HEK293	3362	4452	2503	867	188	5	0	0	4356	3210	1871	551	166	38	0	0	36754	42879	34934	20834	10819	5516	2521	354	31436	32997	26133	19580	6617	3487	1032	70			3362	4452	2503	867
40129-V08H1	A/chicken/SK/HR00011/2007	2007	HA	HA1	His		A	H7N3	7		HEK293	1049	611	331	99	20	0	0	0	2604	990	456	184	7	0	0	0	37034	44923	35847	26222	6162	2144	1567	180	42315	44012	32218	15698	6881	2189	896	37			1049	611	331	99
11082-V08H1	A/Netherlands/219/2003	2003	HA	HA1	His		A	H7N7	7		HEK293	21026	13190	7658	1970	508	67	4	0	15885	10217	3335	1004	517	105	0	0	44893	50690	45132	30132	20104	9269	4579	1211	51149	45108	41300	24210	13206	4536	1816	95			21026	13190	7658	1970
11212-V08H1	A/chicken/Netherlands/1/2003	2003	HA	HA1	His		A	H7N7	7		HEK293	10781	15454	13279	2486	580	93	7	0	20808	14468	10485	3133	364	89	1	0	43062	49589	47004	28291	16804	10754	9520	2217	48781	47964	47306	28491	14612	6184	2826	183			10781	15454	13279	2486
40172-V08H1	A/mallard/Netherlands/33/2006	2006	HA	HA1	His		A	H7N8	7		HEK293	2457	2199	988	152	26	0	0	0	3860	4386	1824	528	23	2	0	0	29386	36656	30273	22413	11378	4245	2218	199	41457	36321	30078	13753	6912	3178	721	15			2457	2199	988	152
40104-V08H1	A/Shanghai/1/2013	2013	HA	HA1	His		A	H7N9	7		HEK293	15137	18613	8868	2189	516	195	2	0	18053	24067	10840	4397	775	58	57	0	46127	53837	47365	35729	18883	15523	9906	1810	41782	49059	47121	37437	26118	14048	9573	436			15137	18613	8868	2189
40105-V08H1	A/Hangzhou/1/2013	2013	HA	HA1	His		A	H7N9	7		HEK293	17057	16505	7267	2272	390	156	4	0	16421	9474	5424	1782	272	125	52	4	45285	43053	41226	29115	15478	11380	7406	2279	46216	45845	47264	29987	15083	9336	4227	685			17057	16505	7267	2272
40103-V08H1	A/Anhui/1/2013	2013	HA	HA1	His		A	H7N9	7		HEK293	5298	11434	7545	2109	260	49	4	0	8020	10593	4981	2580	215	79	13	0	31505	34579	33112	22100	10383	8952	5556	1061	37312	34304	33388	22156	7637	5523	3274	551			5298	11434	7545	2109
40106-V08H1	A/pigeon/Shanghai/S1069/2013	2013	HA	HA1	His		A	H7N9	7		HEK293	9698	8828	4009	1090	244	13	0	0	6927	16673	6669	2665	171	50	4	0	32544	50183	41383	35617	12923	9903	5659	973	35500	47664	34809	28232	12453	6865	2924	205			9698	8828	4009	1090
																																													geomean H7 (HA1)	5115.75	5502.98	3079.87	806.741
40170-V08B	A/ruddyturnstone/NewJersey/563/2006	2006	HA	HA1+HA2	His		A	H7N2	7		Baculo	20235	19181	11056	4283	1597	406	169	2	19516	19092	10281	4003	1926	721	346	14	33693	39659	28356	18073	8911	6639	5735	2264	31837	34513	24360	15558	7820	4514	2293	177			20235	19181	11056	4283
40128-V08B	A/turkey/Italy/214845/2002	2002	HA	HA1+HA2	His		A	H7N3	7		Baculo	17939	27255	23816	6826	1485	258	16	0	25307	13603	10221	3606	1229	251	24	0	37498	45543	42556	32593	26276	17992	9232	1743	44093	51727	44440	31300	25010	12214	4362	283			17939	27255	23816	6826
11082-V08B	A/Netherlands/219/2003	2003	HA	HA1+HA2	His		A	H7N7	7		Baculo	21861	21485	17213	4234	962	309	64	0	24619	13458	7675	2372	901	242	93	0	35905	46551	43264	31202	20278	16175	12752	4482	37140	44465	43291	32010	18683	11879	4336	632			21861	21485	17213	4234
11212-V08B	A/chicken/Netherlands/1/2003	2003	HA	HA1+HA2	His		A	H7N7	7		Baculo	18686	12884	8824	2274	392	75	22	4	17056	12264	12244	2903	683	128	49	0	30935	33389	39788	25155	19314	11556	8542	2074	40050	35690	42525	22269	14914	5916	3496	318			18686	12884	8824	2274
40172-V08B	A/mallard/Netherlands/33/2006	2006	HA	HA1+HA2	His		A	H7N8	7		Baculo	18184	20880	12608	4558	562	74	3	0	23279	25371	19105	5713	873	163	17	0	31260	43783	46596	34333	20693	15774	14773	5403	42752	48240	47817	36943	23603	14444	9428	1870			18184	20880	12608	4558
40105-V08H	A/Hangzhou/1/2013	2013	HA	HA1+HA2	His		A	H7N9	7		HEK293	28901	23291	14863	5565	1274	258	18	1	26654	14871	8146	3703	944	398	78	0	32348	42386	41115	33017	21255	16245	13303	4275	42008	37376	32796	27101	18770	13519	6660	1493			28901	23291	14863	5565
40239-V08H	A/Shanghai/2/2013	2013	HA	HA1+HA2	His		A	H7N9	7		HEK293	32662	26459	19649	6842	1583	222	17	0	26490	26194	22079	9758	1173	182	9	0	45493	50267	46780	36882	24482	20964	17964	7975	39652	43347	36743	37714	22290	17224	8702	1428			32662	26459	19649	6842
40106-V08H	A/pigeon/Shanghai/S1069/2013	2013	HA	HA1+HA2	His		A	H7N9	7		HEK293	34487	29129	16986	4729	1470	324	77	34	32336	24450	12254	4323	1281	523	214	40	43725	50982	47193	38838	23029	16845	15429	6153	41009	45410	43509	34192	21299	13153	9476	2830			34487	29129	16986	4729
40103-V08H	A/Anhui/1/2013	2013	HA	HA1+HA2	His		A	H7N9	7		HEK293	13652	17745	15172	3160	515	92	0	0	17665	17723	11276	5318	460	102	0	0	43668	47213	40889	31689	20208	14182	12297	3539	46498	46756	45447	33708	19857	10266	5625	1323			13652	17745	15172	3160
40104-V08H	A/Shanghai/1/2013	2013	HA	HA1+HA2	His		A	H7N9	7		HEK293	23409	24066	17458	5432	766	172	5	0	25666	20561	10749	4526	1003	250	11	0	46418	40113	41524	27570	18086	12923	11605	3932	46654	44931	45919	28979	16933	8408	4902	1232			23409	24066	17458	5432
																																													geomean H7 (HA0)	22120.6	21701	15209.7	4569.09
11722-V08H1	A/pintailduck/Alberta/115/1979	1979	HA	HA1	His		A	H8N4	8		HEK293	318	646	527	35	20	0	0	0	321	498	300	54	52	0	0	0	8651	12004	6864	2711	981	673	217	0	8221	8887	5806	2337	1874	457	52	0			318	646	527	35
11722-V08H	A/pintailduck/Alberta/115/1979	1979	HA	HA1+HA2	His		A	H8N4	8		HEK293	4418	2117	678	130	23	0	0	0	7717	4208	1375	252	16	1	2	1	28067	24029	14469	8959	2791	1078	579	18	34751	29323	16077	4263	1851	624	162	19			4418	2117	678	130
40179-V08H1	A/duck/NewZealand/76/1984	1984	HA	HA1	His		A	H9N1	9		HEK293	142	107	-81	17	0	-8	0	0	184	96	119	60	0	2	0	0	8452	6528	2399	777	221	148	-26	12	3696	1226	618	336	286	29	4	0			142	107	10	17
40174-V08H1	A/HongKong/35820/2009	2009	HA	HA1	His		A	H9N2	9		HEK293	396	1052	457	131	5	0	0	0	1394	1256	276	177	10	0	6	0	16554	23993	16972	9741	1894	924	419	24	24473	20752	14166	4179	987	359	34	0			396	1052	457	131
40036-V08H1	A/chicken/HongKong/G9/1997	1997	HA	HA1	His		A	H9N2	9		HEK293	203	-28	-76	-18	25	2	3	0	35	37	-115	16	9	-5	0	0	5613	3922	1530	-37	44	-253	-17	0	1893	1512	232	162	-103	-268	-57	0			203	10	10	10
40178-V08H	A/HongKong/3239/2008	2008	HA	HA1	His		A	H9N2	9		HEK293	115	59	3	-26	-5	0	0	0	42	138	-70	5	0	0	0	0	3943	1418	196	179	156	19	-42	0	1963	746	-33	87	123	-11	0	0			115	59	3	10
11229-V08H1	A/HongKong/1073/1999	1999	HA	HA1	His		A	H9N2	9		HEK293	222	233	110	32	56	3	18	11	122	304	39	130	16	5	24	0	1733	1495	403	412	103	105	92	0	818	649	233	361	236	79	59	2			222	233	110	32
40003-V08H1	A/duck/HongKong/448/1978	1978	HA	HA1	His		A	H9N2	9		HEK293	5	84	3	65	2	0	0	0	-70	25	59	80	1	0	0	0	1524	1269	629	16	100	217	30	3	1022	273	45	-123	180	134	16	0			5	84	3	65
11719-V08H1	A/guineafowl/HongKong/WF10/1999	1999	HA	HA1	His		A	H9N2	9		HEK293	202	114	46	14	-8	2	0	0	267	110	37	-33	-4	17	0	0	4029	2362	796	151	140	92	-3	12	2734	719	429	212	38	31	0	0			202	114	46	14
40181-V08H1	A/shorebird/Delaware/261/2003	2003	HA	HA1	His		A	H9N5	9		HEK293	74	105	-26	-64	0	0	0	0	93	30	94	16	-1	0	0	0	1399	1629	465	206	171	83	25	0	522	259	253	179	113	48	12	0			74	105	10	10
40179-V08B	A/duck/NewZealand/76/1984	1984	HA	HA1+HA2	His		A	H9N1	9		Baculo	1788	590	160	110	10	0	0	0	781	386	254	89	2	0	0	0	10463	3754	758	271	94	72	33	-2	31924	16619	5480	1451	273	161	24	10			1788	590	160	110
40003-V08B	A/duck/HongKong/448/1978	1978	HA	HA1+HA2	His		A	H9N2	9		Baculo	2385	1256	547	64	20	0	0	0	1851	485	150	79	22	0	1	0	8137	6118	2705	327	92	194	208	4	24442	14332	6359	1629	307	213	77	0			2385	1256	547	64
40178-V08B	A/HongKong/3239/2008	2008	HA	HA1+HA2	His		A	H9N2	9		Baculo	1054	1859	1199	203	27	0	0	0	2698	2041	962	578	48	2	0	0	16253	12994	6543	1822	737	339	407	52	19716	8773	4672	1757	689	296	202	0			1054	1859	1199	203
40174-V08B	A/HongKong/35820/2009	2009	HA	HA1+HA2	His		A	H9N2	9		Baculo	5441	2362	1497	851	1242	662	404	185	4609	2350	1649	1108	578	571	652	342	23841	27265	11649	6648	2046	848	984	526	25065	22801	12591	5770	2351	1129	846	984			5441	2362	1497	851
40036-V08H	A/chicken/HongKong/G9/1997	1997	HA	HA1+HA2	His		A	H9N2	9		HEK293	336	216	75	6	3	0	0	0	761	369	308	5	3	0	0	0	21419	13730	4867	976	360	126	17	0	14497	6605	2268	699	177	96	0	0			336	216	75	6
11719-V08H	A/guineafowl/HongKong/WF10/1999	1999	HA	HA1+HA2	His		A	H9N2	9		HEK293	987	356	70	-105	-81	-64	-27	-24	1521	466	34	-107	-74	-109	2	-17	20047	12170	2872	496	144	42	-7	-127	18508	5395	1232	205	41	-88	-4	-12			987	356	70	10
11229-V08H	A/HongKong/1073/1999	1999	HA	HA1+HA2	His		A	H9N2	9		HEK293	456	360	73	-17	-13	7	2	0	862	309	199	95	8	-6	-1	15	8710	5500	2083	417	134	69	27	-5	12418	3845	878	227	143	98	13	12			456	360	73	10
40181-V08B	A/shorebird/Delaware/261/2003	2003	HA	HA1+HA2	His		A	H9N5	9		Baculo	724	1616	784	196	24	8	0	0	1142	848	187	126	-29	-5	0	5	3945	6930	2508	1093	71	297	257	9	13810	4543	1541	522	296	299	49	5			724	1616	784	196
40181-V08B	A/shorebird/Delaware/261/2003	2003	HA	HA1+HA2	His		A	H9N5	9		Baculo	434	184	152	40	5	0	0	0	373	391	109	33	4	1	0	0	4384	3732	938	300	166	169	41	0	14765	11032	5166	1706	263	69	31	0			434	184	152	40
40184-V08H1	A/mallard/Minnesota/SG00194/2007	2007	HA	HA1	His		A	H10N3	10		HEK293	310	309	154	3	7	0	0	0	310	-66	163	-20	5	2	0	0	4585	6606	2072	610	454	228	18	0	2376	589	348	231	131	214	5	0			310	309	154	3
11693-V08H1	A/duck/HongKong/786/1979	1979	HA	HA1	His		A	H10N3	10		HEK293	34	17	-7	4	0	0	0	0	79	-55	-57	-69	2	-1	0	0	573	1074	503	-36	-34	41	-49	0	367	484	227	147	43	57	-11	0			34	17	10	4
40433-V08H1	A/bluewingedteal/Louisiana/SG00073/2007	2007	HA	HA1	His		A	H10N7	10		HEK293	589	31	196	108	1	4	2	0	293	231	242	100	-2	22	3	9	4186	2470	1489	487	-133	-20	71	44	2817	873	775	168	-12	79	19	6			589	31	196	108
40359-V08H1	A/JiangxiDonghu/346/2013	2013	HA	HA1	His		A	H10N8	10		HEK293	125	157	55	35	3	0	0	0	184	8	83	0	0	0	0	0	1389	958	253	54	130	15	-10	0	928	359	278	177	184	37	9	0			125	157	55	35
40028-V08H1	A/duck/HongKong/562/1979	1979	HA	HA1	His		A	H10N9	10		HEK293	104	-18	-387	-220	-9	-89	0	0	-114	-86	-365	-184	-48	-18	0	-1	-207	79	-136	-53	-42	-44	-107	-91	393	-308	-76	-216	-117	-96	11	-3			104	10	10	10
11693-V08H	A/duck/HongKong/786/1979	1979	HA	HA1+HA2	His		A	H10N3	10		HEK293	5785	3022	1087	197	45	4	0	0	3959	1756	712	313	14	0	0	0	20194	16656	7244	1380	691	290	130	16	10382	5786	1223	1044	251	113	5	0			5785	3022	1087	197
40184-V08B	A/mallard/Minnesota/SG00194/2007	2007	HA	HA1+HA2	His		A	H10N3	10		Baculo	28546	39266	41090	28738	8572	5742	2393	520	36890	35944	31198	22238	10768	7727	3135	751	39585	51056	47575	37252	20200	20175	23131	14477	46144	49039	49256	37591	19038	15474	13197	4296			28546	39266	41090	28738
40433-V08B	A/bluewingedteal/Louisiana/SG00073/2007	2007	HA	HA1+HA2	His		A	H10N7	10		Baculo	1925	2220	792	95	7	0	0	0	2371	1703	664	139	9	0	0	0	9687	15673	6829	2642	365	223	84	0	5911	5172	2152	837	295	52	3	0			1925	2220	792	95
40359-V08B	A/JiangxiDonghu/346/2013	2013	HA	HA1+HA2	His		A	H10N8	10		Baculo	13688	11420	4518	980	146	34	8	9	18668	9034	2694	770	72	7	5	0	38566	34641	21978	7530	1497	633	367	50	34011	27091	12108	3852	995	615	208	24			13688	11420	4518	980
40028-V08H	A/duck/HongKong/562/1979	1979	HA	HA1+HA2	His		A	H10N9	10		HEK293	17087	9095	3121	921	142	32	4	0	10724	5516	2375	932	104	6	1	0	27359	22831	12073	3427	1497	530	279	48	15675	10550	3214	1550	538	236	11	0			17087	9095	3121	921
11705-V08H1	A/duck/Yangzhou/906/2002	2002	HA	HA1	His		A	H11N2	11		HEK293	97	154	39	-16	-7	0	0	0	30	-106	56	2	-12	0	0	0	1093	856	317	234	93	20	-41	0	590	378	117	58	29	-15	5	0			97	154	39	10
40187-V08H1	A/thickbilledmurre/Newfoundland/031/2007	2007	HA	HA1	His		A	H11N2	11		HEK293	86	152	100	-4	3	0	0	0	70	129	85	40	0	4	0	0	6751	5891	2249	546	194	246	3	0	8910	4931	1592	456	163	101	0	0			86	152	100	10
11704-V08H1	A/mallard/Alberta/294/1977	1977	HA	HA1	His		A	H11N9	11		HEK293	105	-20	62	0	1	0	0	0	51	104	1	4	5	0	0	0	1309	820	242	146	5	-2	-6	0	800	491	88	127	-30	13	0	0			105	10	62	10
40187-V08B	A/thickbilledmurre/Newfoundland/031/2007	2007	HA	HA1+HA2	His		A	H11N2	11		Baculo	2224	877	292	161	1	0	0	0	1123	694	295	69	20	9	18	0	3403	4361	1728	606	129	69	33	15	3079	1278	629	173	110	-1	28	0			2224	877	292	161
11705-V08H	A/duck/Yangzhou/906/2002	2002	HA	HA1+HA2	His		A	H11N2	11		HEK293	15266	10167	3447	789	189	53	0	0	15019	11502	3326	1152	340	96	29	0	29512	31942	16739	6029	2724	604	367	16	24813	15827	8718	1739	690	175	59	0			15266	10167	3447	789
11704-V08H	A/mallard/Alberta/294/1977	1977	HA	HA1+HA2	His		A	H11N9	11		HEK293	2975	2683	1359	201	6	0	0	0	6626	1325	755	171	43	0	0	0	9627	11804	5208	2280	438	289	73	0	11827	4968	2229	595	166	-5	3	0			2975	2683	1359	201
40029-V08H1	A/mallardduck/Alberta/342/1983	1983	HA	HA1	His		A	H12N1	12		HEK293	391	694	495	58	8	0	0	0	482	389	223	110	-5	0	0	0	4486	5950	2789	1157	674	326	300	0	2222	2814	1902	1764	444	262	102	0			391	694	495	58
11718-V08H1	A/greenwingedteal/ALB/199/1991	1991	HA	HA1	His		A	H12N5	12		HEK293	96	248	-47	47	0	6	0	0	66	-14	-127	26	0	2	0	1	893	915	150	247	-55	123	-12	9	523	-134	39	176	20	86	0	0			96	248	10	47
40029-V08H	A/mallardduck/Alberta/342/1983	1983	HA	HA1+HA2	His		A	H12N1	12		HEK293	4522	2077	511	103	25	0	0	0	2925	2444	429	158	12	0	0	0	10576	6158	2339	705	71	109	30	0	12853	7544	2340	1112	142	47	0	0			4522	2077	511	103
11718-V08H	A/greenwingedteal/ALB/199/1991	1991	HA	HA1+HA2	His		A	H12N5	12		HEK293	1181	1273	382	63	17	6	0	0	1411	577	195	85	23	1	0	0	4434	4260	1416	578	214	16	97	6	14269	4600	1793	330	261	106	5	0			1181	1273	382	63
40190-V08H	A/blackheadedgull/Sweden/1/1999	1999	HA	HA1	His		A	H13N6	13		HEK293	34	114	36	12	4	0	5	0	0	33	110	14	11	0	3	0	900	414	444	38	65	47	23	0	670	52	-78	110	-28	-4	-4	0			34	114	36	12
11721-V08H1	A/blackheadedgull/Netherlands/1/2000	2000	HA	HA1	His		A	H13N8	13		HEK293	40	82	10	2	0	0	0	0	-34	0	7	-5	1	0	0	0	295	146	120	85	17	-6	-4	0	360	118	28	-62	8	11	-1	0			40	82	10	2
40190-V08B	A/blackheadedgull/Sweden/1/1999	1999	HA	HA1+HA2	His		A	H13N6	13		Baculo	-45	13	-4	4	4	0	0	0	107	126	-8	12	1	0	0	0	750	971	496	214	37	3	-10	0	1142	613	427	126	95	28	0	0			10	13	10	4
11721-V08H	A/blackheadedgull/Netherlands/1/2000	2000	HA	HA1+HA2	His		A	H13N8	13		HEK293	194	182	-80	-47	-6	2	-28	0	193	238	125	-56	53	5	-3	0	2445	788	222	-22	129	30	38	7	87	369	20	-69	-27	-20	3	2			194	182	10	10
40192-V08H1	A/mallard/Astrakhan/263/1982	1982	HA	HA1	His		A	H14N5	14		HEK293	175	-21	153	23	-3	0	0	0	72	65	122	0	1	0	0	0	3391	1857	1196	390	241	131	-6	1	2847	1015	472	215	319	50	0	0			175	10	153	23
40192-V08B	A/mallard/Astrakhan/263/1982	1982	HA	HA1+HA2	His		A	H14N5	14		Baculo	2194	1143	269	63	-2	0	0	0	2256	925	334	-22	24	0	3	0	17190	9162	4061	1097	268	162	64	0	26816	11270	3979	1082	212	225	24	0			2194	1143	269	63
40193-V08H1	A/australianshelduck/WesternAustralia/1756/1983	1983	HA	HA1	His		A	H15N2	15		HEK293	1960	2054	1353	411	95	24	19	0	3744	2243	1106	620	65	40	12	30	36514	39474	27895	18093	6437	2944	1752	470	30735	36475	29404	18925	5057	2378	1104	147			1960	2054	1353	411
11720-V08H1	A/duck/Australia/341/1983	1983	HA	HA1	His		A	H15N8	15		HEK293	-66	10	41	-69	4	-3	0	0	124	23	11	0	-5	-2	0	0	28200	18981	9276	2548	748	401	273	3	30030	21565	12788	3773	1050	437	110	0			10	10	41	10
40193-V08B	A/australianshelduck/WesternAustralia/1756/1983	1983	HA	HA1+HA2	His		A	H15N2	15		Baculo	13068	9027	5614	1217	82	17	5	0	17015	6066	2558	816	63	1	0	0	43282	40208	40901	19080	10583	3686	2355	625	36469	29090	28643	10514	8263	2366	1382	175			13068	9027	5614	1217
11720-V08H	A/duck/Australia/341/1983	1983	HA	HA1+HA2	His		A	H15N8	15		HEK293	13681	14712	7585	2059	261	20	3	0	14099	9360	3814	1558	171	7	2	0	29782	26470	22500	13005	3614	1122	910	127	40579	31769	25312	9970	3794	1082	414	0			13681	14712	7585	2059
11711-V08H1	A/blackheadedgull/Sweden/5/1999	1999	HA	HA1	His		A	H16N3	16		HEK293	161	116	86	0	7	0	0	0	180	166	68	12	1	0	0	0	606	1714	284	212	48	32	32	0	1038	389	207	-64	-63	143	9	0			161	116	86	10
11711-V08H	A/blackheadedgull/Sweden/5/1999	1999	HA	HA1+HA2	His		A	H16N3	16		HEK293	22491	23172	19393	12987	3820	1809	474	7	19037	21842	16638	12290	3400	1943	341	22	18932	28548	28256	22454	8702	7184	6494	2518	24989	23085	22897	15771	7632	4650	1823	309			22491	23172	19393	12987
40323-V08H1	A/littleyellowshoulderedbat/Guatemala/164/2009	2009	HA	HA1	His		A	H17N10	17		HEK293	63	-29	-87	5	2	0	0	0	109	-77	-17	11	-16	0	5	0	933	672	266	170	109	0	-12	0	1805	557	44	-79	65	19	-12	0			63	10	10	5
40323-V08B	A/littleyellowshoulderedbat/Guatemala/164/2009	2009	HA	HA1+HA2	His		A	H17N10	17		Baculo	25871	23580	18301	9912	2763	1297	417	96	22240	27364	26642	20905	3191	2328	939	170	34928	34175	33179	21582	10683	11316	9945	3585	27651	28191	29528	22314	8673	7116	3169	754			25871	23580	18301	9912
40324-V08H1	A/flatfacedbat/Peru/033/2010	2010	HA	HA1	His		A	H18N11	18		HEK293	6	-34	161	-183	-8	-18	1	0	138	287	131	-68	-7	0	0	0	4964	11069	5470	2141	553	140	143	-5	9412	5676	3772	925	756	212	57	1			6	10	161	10
40324-V08B	A/flatfacedbat/Peru/033/2010	2010	HA	HA1+HA2	His		A	H18N11	18		Baculo	9378	14269	10432	3746	1135	100	50	0	12825	9967	4370	2698	681	284	58	1	25057	28011	20386	12752	5895	4381	3506	2122	16412	22677	15523	14737	3802	2711	1239	308			9378	14269	10432	3746
11058-V07B	A/California/04/2009	2009	HA	NA	His		A	H1N1		1	Baculo	156	141	83	59	-12	0	0	0	12	-8	107	76	0	1	0	0	149	207	95	102	117	0	7	1	156	127	117	18	40	95	5	0
40196-VNAHC	A/PuertoRico/8/1934	1934	HA	NA	None		A	H1N1		1	HEK293	2365	1369	1160	593	198	108	32	0	3704	2516	1128	863	414	152	-7	9	14061	10785	7200	3962	2840	2043	1195	642	16388	12804	6959	2541	2595	1136	498	179
40197-V07H	A/USSR/90/1977	1977	HA	NA	His		A	H1N1		1	HEK293	177	56	69	-7	8	0	0	0	-7	68	-1	10	0	0	0	0	1594	836	328	150	52	33	23	0	1838	674	155	173	144	14	0	0
40568-V07H	A/Michigan/45/2015	2015	HA	NA	His		A	H1N1		1	HEK293	-29	-3	19	14	0	-27	0	0	-54	-36	31	-58	-25	1	1	4	-13	-123	-4	-108	-63	-7	-115	0	-1	-562	-163	-160	-80	-56	-3	0
40199-V07H	A/Aichi/2/1968	1968	HA	NA	His		A	H3N2		2	HEK293	148	121	341	74	-2	0	0	0	46	53	65	11	27	1	0	0	2004	1225	644	463	163	31	114	8	2977	794	702	108	132	35	31	0
40569-V07H	A/HongKong/4801/2014	2014	HA	NA	His		A	H3N2		2	HEK293	154	193	-83	74	0	0	0	0	103	215	67	45	25	6	0	0	1007	707	400	280	66	13	6	4	765	182	190	165	1	70	0	0
40017-V07H	A/Babol/36/2005	2005	HA	NA	His		A	H3N2		2	HEK293	54	3	99	-41	-19	-3	0	0	103	-71	-207	-46	-12	0	0	0	711	1526	207	315	100	-99	-44	-2	1666	186	531	197	45	64	10	0
11676-VNAHC	A/Anhui/1/2005	2005	HA	NA	None		A	H5N1		1	HEK293	584	439	263	-14	112	5	7	0	836	634	264	177	128	6	0	0	3398	2625	1140	901	525	252	170	54	4263	2699	937	580	464	407	144	9
40018-V07H	A/Hubei/1/2011	2011	HA	NA	His		A	H5N1		1	HEK293	123	51	57	5	5	0	0	0	69	41	-51	10	3	0	0	0	546	412	88	3	15	16	-1	0	-3	50	-151	56	1	2	0	0
40045-VNAHC	A/Egypt/2321NAMRU3/2007	2007	HA	NA	None		A	H5N1		1	HEK293	19513	12256	5452	2152	1432	965	915	807	17636	8007	6820	2469	1354	810	785	774	35585	34710	25233	27332	25508	18907	10612	3612	42524	33205	25296	25853	25670	15599	7039	2484
40108-V07H	A/Anhui/1/2013	2013	HA	NA	His		A	H7N9		9	HEK293	157	311	60	79	-1	0	0	0	468	375	38	153	1	0	-1	0	6262	15191	4614	4249	473	388	278	7	7953	8252	1857	1821	294	270	32	0
40109-V07H	A/Shanghai/1/2013	2013	NA	NA	His		A	H7N9		9	HEK293	363	221	-47	14	0	0	0	0	167	201	106	13	-5	6	0	0	827	1012	354	100	172	65	-62	1	461	-457	-1158	-164	-40	150	0	0
11053-V08H1	B/Florida/4/2006	2006	HA	HA1	His		B	B	B		HEK293	-155	-93	-79	0	5	0	0	0	-84	7	-155	28	-16	0	0	0	548	-1259	-281	-319	-68	1	-14	0	-414	-1073	-292	-151	-148	-3	-21	0
11716-V08H1	B/Malaysia/2506/2004	2004	HA	HA1	His		B	B	B		HEK293	191	123	217	18	1	0	0	0	231	166	62	82	-1	0	0	0	1854	3252	1039	763	174	131	86	3	2249	1294	636	501	177	116	14	0
40016-V08H1	B/Brisbane/60/2008	2008	HA	HA1	His		B	B	B		HEK293	-22	-3	-37	98	1	0	0	0	129	-32	143	71	79	0	0	0	3133	948	789	294	272	94	167	22	790	-246	218	301	154	125	18	0
40157-V08H1	B/Yamagata/16/1988	1988	HA	HA1	His		B	B	B		HEK293	318	265	254	41	3	3	0	0	372	313	179	134	16	0	0	0	3243	5347	1721	530	203	82	146	7	2028	1379	615	383	191	76	25	0
40163-V08H	B/Victoria/02/1987	1987		HA1	His		B	B	B		HEK293	262	234	87	9	38	15	0	5	-35	-52	141	40	23	72	4	14	4100	2936	642	8	121	66	25	58	326	-41	405	-16	-160	97	-30	45
40191-V08H1	B/Massachusetts/03/2010	2010		HA1	His		B	B	B		HEK293	665	465	180	236	109	59	47	3	295	400	93	180	100	57	10	0	4587	3238	865	420	793	574	291	175	3938	1450	1564	455	474	161	264	15
40431-V08H1	B/Brisbane/3/2007	2007		HA1	His		B	B	B		HEK293	-107	-67	41	-59	28	15	2	6	-102	25	-565	125	-5	8	0	6	1185	1214	158	-56	-51	13	-85	-21	424	-229	-617	22	-39	15	40	25
40432-V08H1	B/Florida/07/2004	2004		HA1	His		B	B	B		HEK293	18	-92	24	4	8	3	0	0	-66	-41	7	-7	0	0	2	0	1645	404	289	102	89	8	19	0	442	-28	202	197	36	42	1	0
40460-V08H1	B/Ohio/01/2005	2005		HA1	His		B	B	B		HEK293	1225	770	468	127	7	2	0	0	1356	1096	281	19	13	1	0	0	14712	23444	15285	9534	3530	836	317	13	15210	16960	6669	3907	1320	398	86	0
40461-V08H1	B/HongKong/05/1972	1972		HA1	His		B	B	B		HEK293	386	12	278	-22	7	17	0	0	650	188	117	97	36	6	-2	0	9483	9075	3421	1127	670	267	182	16	17224	6341	2142	527	474	160	81	9
40462-V08H1	B/Wisconsin/02/2012	2012		HA1	His		B	B	B		HEK293	24	17	70	89	3	0	0	-2	78	111	75	70	13	10	0	0	824	669	287	82	16	-52	5	0	360	160	90	91	74	-26	0	0
40463-V08H1	B/Utah/02/2012	2012		HA1	His		B	B	B		HEK293	22	107	84	-1	0	-1	0	0	43	73	45	-1	6	0	0	0	938	399	477	251	0	41	26	3	76	80	169	50	-22	1	-5	0
40498-V08H1	B/Phuket/3073/2013	2013		HA1	His		B	B	B		HEK293	-99	-36	-144	-9	-11	0	0	0	-130	27	77	11	17	-2	4	0	1172	747	-37	-32	-69	-82	-134	0	114	-404	-458	-355	14	-141	3	0
11053-V08H	B/Florida/4/2006	2006	HA	HA1+HA2	His		B	B	B		HEK293	90	103	129	24	25	0	0	0	216	46	15	46	8	0	5	0	880	845	229	224	-28	77	0	0	792	-3	278	210	58	35	0	0
11716-V08H	B/Malaysia/2506/2004	2004	HA	HA1+HA2	His		B	B	B		HEK293	12	94	-53	13	11	0	0	0	-15	-104	-164	-48	0	0	0	0	1358	1110	263	153	178	5	35	0	-84	-529	-101	-225	89	26	2	0
40016-V08H	B/Brisbane/60/2008	2008	HA	HA1+HA2	His		B	B	B		HEK293	450	460	109	82	24	0	7	0	523	1124	310	141	23	0	0	0	9033	20544	10264	7029	1462	555	273	7	20834	21437	9183	3169	1811	372	85	0
40157-V08B	B/Yamagata/16/1988	1988		HA1+HA2	His		B	B	B		Baculo	478	1027	581	102	76	0	0	0	455	194	317	31	60	13	4	0	2588	2477	1211	905	333	176	164	15	1938	3369	1541	1115	568	400	186	0
40191-V08B	B/Massachusetts/03/2010	2010		HA1+HA2	His		B	B	B		Baculo	140	144	9	-6	7	0	0	0	39	139	30	-6	12	0	0	0	2112	1288	462	167	20	43	-8	0	948	835	251	312	84	28	8	0
40463-V08B	B/Utah/02/2012	2012		HA1+HA2	His		B	B	B		Baculo	688	709	436	45	39	0	5	0	890	599	364	151	32	21	8	0	10754	4837	2748	678	399	172	131	16	7972	3705	2178	839	647	243	168	2
40498-V08B	B/Phuket/3073/2013	2013		HA1+HA2	His		B	B	B		Baculo	2156	2229	675	265	24	0	0	0	2258	1914	995	145	45	0	0	0	20459	21657	16011	5488	2741	1508	1059	199	20939	17533	14960	5355	1912	1032	329	8
40203-VNAHC	B/Brisbane/60/2008	2008		NA	None		B	B		B	HEK293	2125	1321	521	320	230	227	179	58	2550	1414	748	306	236	121	189	155	15963	11049	4711	1176	1389	937	716	485	19289	7825	3140	1837	1232	998	431	314
40502-V07B	B/Phuket/3073/2013	2013		NA	His		B	B		B	Baculo	68	86	46	4	0	0	0	0	-99	61	18	6	0	0	0	0	1015	1055	456	236	50	-8	4	0	1231	619	107	195	155	24	0	0
a-Hu IgA_0.1												190	203	12	4	2	0	1	0	122	80	-2	9	0	0	1	0	1378	573	115	69	67	5	4	0	403	315	13	17	26	-13	-4	0
a-Hu IgA_0.3												268	284	189	14	5	7	0	0	206	176	21	6	15	0	0	0	2580	906	365	102	87	64	36	0	1196	301	27	58	81	6	10	0
a-Hu IgG 0.1												290	42	91	26	0	0	0	0	73	3	-46	51	-17	0	0	0	311	71	-99	-100	60	-7	-17	0	199	-48	-131	96	-29	14	0	0
a-Hu IgG 0.3												255	174	188	91	3	0	0	3	207	275	136	135	25	0	1	0	776	591	233	160	16	-53	-16	6	782	259	26	-41	21	-4	5	3
Hu IgA_0.1												231	262	71	0	0	0	0	0	165	100	72	18	1	0	0	0	3098	1855	860	403	195	34	9	0	1387	1312	579	463	109	47	0	0
Hu IgA_0.3												291	439	214	6	0	0	0	0	373	189	98	2	8	0	0	0	5320	4420	2002	673	263	171	73	0	4588	2108	700	445	457	87	2	0
Hu IgA_0.03												136	120	82	0	0	1	0	0	135	202	96	22	9	0	0	0	1897	1940	1551	581	278	110	55	0	1013	1073	690	482	172	26	9	0
IgGmix-0.1												10755	12461	18748	11575	6359	5639	7641	5059	10037	16404	11950	13975	4289	3735	7102	5051	20217	14043	10783	6339	4849	5154	10280	7163	19294	12245	10725	7050	5816	4968	7225	6089
IgGmix-0.03												6774	3228	4020	3303	1659	496	2124	1419	3823	2650	3847	2337	1654	617	1723	1338	5593	2660	2715	1537	1276	630	2421	2509	8695	2560	3150	1611	1604	979	2508	2020
PBST												-141	-111	-34	20	-9	-30	-1	-9	-58	-20	56	-18	4	23	-1	3	-165	31	32	-169	9	-46	37	-39	-7	-64	1	-28	-11	54	12	-36
PBST												-8	-83	-10	42	-3	1	0	0	-18	-51	0	-94	29	2	-11	6	-13	83	40	-9	110	47	9	3	-175	-63	-60	50	4	-36	48	-15
PBST												22	-55	151	-47	-18	-26	6	0	-37	-72	2	5	21	-2	32	-13	-158	-82	-53	-77	14	-3	-43	-9	-20	26	3	-19	79	3	-27	-3
PBST												102	38	-10	-23	2	-2	0	0	-41	-12	0	18	-5	8	0	0	0	-65	9	-10	31	21	2	7	-22	88	-43	-46	35	10	-1	0
PBST												47	51	89	20	0	0	0	0	-49	27	21	-17	1	4	0	0	2	-19	2	-101	-46	64	14	0	-111	20	17	44	-75	34	0	0
PBST												-12	33	38	72	0	0	0	0	-5	40	46	-78	20	12	0	0	60	-8	-30	26	16	49	6	5	-100	35	5	-54	-13	-1	0	0
PBST												24	33	44	-2	0	0	0	0	-16	0	73	-29	-2	0	0	0	51	123	60	-48	91	1	9	3	79	64	33	0	16	-10	0	0
PBST												16	-67	43	26	-1	0	0	0	-11	-66	91	-27	25	17	0	0	36	28	5	47	66	4	20	2	-98	84	20	-61	95	23	0	1
PBST												3	-25	82	7	-22	6	0	1	-115	-118	78	21	0	-19	6	-2	-62	7	-40	10	-35	-27	18	-50	44	81	41	18	-114	0	-20	15
PBST												18	-43	-134	10	0	0	3	0	-101	-58	-166	-84	1	-3	3	0	-376	-52	-28	-153	-29	-7	-26	-10	-403	-206	-413	-61	-31	24	-11	0
PBST												-33	82	48	18	0	0	0	0	-75	5	20	35	-14	4	0	0	-80	74	42	22	-26	-3	1	3	-169	-11	22	-33	19	35	0	0
PBST												134	19	24	41	5	0	-1	0	68	-29	45	-11	0	0	0	0	335	168	231	64	21	2	-2	0	24	84	146	-3	-51	23	0	0
PBST												138	-46	-26	20	-2	0	0	0	33	-8	69	32	36	9	4	0	126	-20	81	7	74	17	-6	-14	117	56	-3	32	76	40	0	-5
PBST												-2	31	60	30	-44	1	1	4	-23	-20	-50	26	-7	6	3	0	-181	-123	84	-16	-106	5	-21	-58	-130	-85	14	-52	-5	24	5	-12
PBST												5	-67	25	14	8	-3	-22	-4	6	-3	-106	-89	16	-7	-3	0	-43	-25	-100	-175	-60	-37	-38	-18	117	-188	-29	-144	-31	-161	-34	-14
PBST												14	-59	-2	-106	-16	9	-1	6	29	-126	-135	39	4	-15	-15	0	647	20	-69	-38	36	-98	28	-4	-18	-27	-8	-63	90	-78	-57	-3
PBST												593	535	299	0	1	0	0	0	462	272	141	22	2	0	0	0	8274	6293	4673	1483	1591	737	172	0	6851	4731	2559	1154	729	290	39	0
PBST												133	55	-36	7	-5	0	0	0	28	119	24	1	-3	0	0	0	1405	1703	408	184	166	26	32	0	1344	1398	266	55	60	9	-3	0
FIDUCIAL												10266	15047	18113	12585	9784	7300	8183	4308	7797	6697	10638	6928	9913	9955	9029	5371	7267	11324	18534	18215	10362	8661	14081	6731	10445	12788	21012	13886	11980	8936	12694	6407
FIDUCIAL												6540	16089	17421	19672	8857	7865	9387	5056	13517	18388	22135	17796	11952	9244	10763	5913	8904	14791	20586	15759	11828	9122	14127	6191	16799	22375	27534	16612	12689	12399	15255	7808
FIDUCIAL												12384	15442	18439	18914	9971	9262	11682	6931	15463	16038	24327	28219	11619	9824	11910	7647	9025	9362	15544	10914	11575	9733	14737	9453	12342	12451	14617	9743	13715	12793	14983	9908
FIDUCIAL												16870	18255	23745	18398	12752	11622	15077	7990	15962	11233	14218	11025	19589	11493	12660	8043	16185	19892	24064	18185	13146	12566	18030	12209	12847	19955	22021	18586	16357	14324	17770	11252
[truncated: 38 more columns]

## Sheet: Fig 7a
																			3-mer repeat (IDRI chip)
																			3-mer 2.5ug each						3-mer 10ug each
																			geomeans
	sort	Index	Block	Column	Row	Cat#(SinoBio)	Full ID	Year	Mol ID1	Mol ID2	Tags	Mutations	Type	Subtype	H	N	Expression	GenBank	d10	d28	d44	PB1	PB2		d10	d28	d44	PB1	PB2
	1	193	1	1	12	11708-V08H	A/Solomon Islands/3/2006	2006	HA	HA1+HA2			A	H1N1	1		Human cells	ABU99109.1	31177.1	48226.3	49197	49694.2	51547.4		23074.3	46185.6	44470.1	47687.1	51750.5	1
	2	239	1	1	15	11052-V08H	A/Brisbane/59/2007	2007	HA	HA1+HA2			A	H1N1	1		Human cells	ACA28844.1	16079.3	45958	47976.6	49687.9	52196.2		13502.6	41328.6	43454.6	47591.3	52973.1	1
	3	96	1	1	6	40035-V08H	A/Beijing/22808/2009	2009	HA	HA1+HA2			A	H1N1	1		Human cells	ADD64203.1	22811.1	38839.5	42308.1	43935.3	52563.3		20600.3	41403.3	40716.8	41733	52769.1	1
	4	216	1	1	13	11687-V08H	A/Ohio/UR06-0091/2007	2007	HA	HA1+HA2			A	H1N1	1		Human cells	ABW40422.1	11323.3	42396.8	45058	48006.7	51566.6		9847.88	41218.2	39583.9	47548.2	52123.4	1
	5	49	1	1	3	11068-V08H	A/Brevig Mission/1/1918	1918	HA	HA1+HA2			A	H1N1	1		Human cells	AAD17229.1	17875.2	38529.1	42253.1	46392.1	53284.4		12698.1	38168.6	41611	44004	52967.1	1
	6	142	1	1	9	40136-V08B	A/mallard/Ohio/265/1987	1987	HA	HA1+HA2			A	H1N9	1		Baculovirus	ABK40634.1	16515.6	37079.2	40887.8	48086.2	52217.7		11851.7	37351.3	36964.4	45353.8	52659.5	1
	7	90	1	1	6	11692-V08H	A/WSN/1933	1933	HA	HA1+HA2			A	H1N1	1		Human cells	ACF54598.1	13534.8	37596.7	36442	43831.6	50839.1		14282.3	34198.5	36439.8	41868.6	51081.7	1
	8	138	1	1	9	40009-V08H	A/New York/18/2009	2009	HA	HA1+HA2			A	H1N1	1		Human cells	ACU13097.1	11737.8	37258.6	38086	46292.9	52863.7		10344.3	34159.6	34234.7	42954.8	52033.8	1
	9	108	1	1	7	11085-V08H	A/California/07/2009	2009	HA	HA1+HA2			A	H1N1	1		Human cells	ACP44189.1	7029.67	37181.5	39951.6	46809.5	52098.1		8054.15	32840.3	36870.1	42549.6	52594.7	1
	10	172	1	1	11	40006-V08H	A/Texas/05/2009	2009	HA	HA1+HA2			A	H1N1	1		Human cells	ACP41934.1	5921.64	33628	37539.3	47973.8	52883		6695.07	32279.5	37625.7	47888	52516.5	1
	11	112	1	1	7	40090-V08B	A/New York/1/1918	1918	HA	HA1+HA2			A	H1N1	1		Baculovirus	AAD17219.1	9829.79	34609.6	39580.5	44832.4	52486.5		7511.03	32456.7	34621.1	44462.7	51737.7	1
	12	84	1	1	5	11683-V08H	A/New Caledonia/20/99	1999	HA	HA1+HA2			A	H1N1	1		Human cells	AAP34324.1	5966.62	35449.5	39320.2	49327	53107.5		5794.55	30654.2	31970	46249.5	52807.7	1
	13	86	1	1	6	11703-V08H	A/swine/Guangxi/13/2006	2006	HA	HA1+HA2			A	H1N2	1		Human cells	ABQ42444.1	9468.87	34208.4	38229.1	42749.2	53113.4		7403.16	30959.2	37259.8	42821.2	52446.5	1
	14	183	1	1	11	40005-V08H	A/England/195/2009	2009	HA	HA1+HA2			A	H1N1	1		Human cells	ACR15621.1	6548.22	30649.5	35185.2	46114.1	51970.9		6052.02	28173.4	32653.9	44544.9	52497.8	1
	15	105	1	1	7	40007-V08H	A/Ohio/07/2009	2009	HA	HA1+HA2			A	H1N1	1		Human cells	ACQ63286.1	4863.79	28922.8	32216.3	44504.3	52381.9		4613.8	26261.4	31438.4	44523.5	52333.1	1
	16	234	1	1	14	11055-V08H	A/California/04/2009	2009	HA	HA1+HA2			A	H1N1	1		Human cells	ACP41105.1	2758.54	27102.4	32516.5	43857.3	52036.6		3903.9	29754.5	32863.2	44492.2	52064.9	1
	17	240	1	1	15	11055-V08H2	A/California/04/2009	2009	HA	HA1+HA2			A	H1N1	1		Human cells	ACP41105.1	4659.48	27155.4	31079.5	40543.9	51432.1		4471.55	26905	33081	40693.9	52289.4	1
	18	168	1	1	10	11685-V08H	A/duck/NZL/160/1976	1976	HA	HA1+HA2			A	H1N3	1		Human cells	ABB20429.1	5908.09	24292.7	31576.7	42923.3	49942.5		4372.22	25259.3	29719.7	44205.2	51502.7	1
	19	110	1	1	7	40133-V08B	A/Beijing/262/1995	1995	HA	HA1+HA2			A	H1N1	1		Baculovirus	ACF41867.1	1557.69	19689.9	24997.7	40656.4	51742.4		1911.95	15431.7	19827.3	36046.4	51043.7	1
	20	252	1	1	15	11684-V08H	A/Puerto Rico/8/34	1934	HA	HA1+HA2			A	H1N1	1		Human cells	ABD77675.1	615.428	12420.2	17076	35210.6	46924.4		657.748	10548.5	15916.6	34267.5	48165.6	1
	21	121	1	1	8	40134-V08B	A/USSR/90/1977	1977	HA	HA1+HA2			A	H1N1	1		Baculovirus	P03453.2	559.636	11738.5	17069.7	33755.4	47565.5		588.392	8757.32	14198.7	30507.1	47364.1	1
	22																													0
	23																													0
	24																													0
	25	46	1	1	3	40119-V08B	A/Guiyang/1/1957	1957	HA	HA1+HA2			A	H2N2	2		Baculovirus	ACD85231.1	994.094	14172.8	18345.4	40235.3	52326.1		1317.22	10048.8	14835.1	33368.9	51112.8	1
	26	250	1	1	15	11088-V08H	A/Japan/305/1957	1957	HA	HA1+HA2			A	H2N2	2		Human cells	AAA43185.1	463.826	11728	14965.5	36817.2	40336.6		891.751	10037.6	14152.2	30785.2	42414.5	1
	27																													0
	28																													0
	29																													0
	30	254	1	1	15	11689-V08H	A/Hong Kong/483/97	1997	HA	HA1+HA2			A	H5N1	5		Human cells	AAC32099.1	43344.1	51364.8	51929.3	51497.6	52650		40089	51017.6	49122.5	51164.6	52667	1
	31	150	1	1	9	40026-V08H	A/Cambodia/S1211394/2008	2008	HA	HA1+HA2			A	H5N1	5		Human cells	ADM95445.1	41597	49481.8	51090.3	49939.4	52707.8		41324.5	48771.3	46922.4	49882.5	52629.7	1
	32	241	1	1	15	11061-V08H2	A/turkey/Turkey/1/2005	2005	HA	HA1+HA2			A	H5N1	5		Human cells	ABD73284.1	45644.6	48177.6	49839.4	48409	53200.2		41067.3	46353.4	47335.1	45643.2	52683.7	1
	33	40	1	1	3	40158-V08B2	A/chicken/VietNam/NCVD-016/2008	2008	HA	HA1+HA2			A	H5N1	5		Baculovirus	ACO07033.1	36540.8	49408	50666.2	51275.2	53589.9		30628.8	46700.4	46710.8	49394.2	53444.9	1
	34	265	1	1	16	40001-V08H	A/Duck/Hong Kong/p46/97	1997	HA	HA1+HA2			A	H5N1	5		Human cells	AAF02306.1	38513.4	47866.8	49205.4	50005.6	52408		33958.9	47947.1	46484.7	48813	52692	1
	35	122	1	1	8	11710-V08H	A/Cambodia/R0405050/2007	2007	HA	HA1+HA2			A	H5N1	5		Human cells	ACI06178.1	32618.3	49946.1	50739.4	51462.8	52713.7		30055.6	47490.3	45807	49749.9	52867	1
	36	244	1	1	15	11062-V08H1	A/Vietnam/1194/2004	2004	HA	HA1+HA2			A	H5N1	5		Human cells	AAT73273.1	29333.7	49081.9	49544.5	51417.5	52689.8		29846.7	47862.4	46757.4	50282.4	52911.3	1
	37	217	1	1	13	11699-V08H	A/American green-winged teal/California/HKWF609/2007	2007	HA	HA1+HA2			A	H5N2	5		Human cells	ACF47563.1	34610.1	48656.4	48314.9	49599.2	52463.1		31196.4	47940.4	46139.1	46945	51802.6	1
	38	89	1	1	6	11717-V08H	A/duck/NY/191255-59/2002	2002	HA	HA1+HA2			A	H5N8	5		Human cells	AAP72011.1	36002.2	46346.3	47611.8	48688.1	52840.9		31383	46109.8	46054.3	47751	52156.2	1
	39	102	1	1	6	11698-V08H	A/duck/Hunan/795/2002	2002	HA	HA1+HA2			A	H5N1	5		Human cells	ACA47835.1	31337.9	45639.1	48615.4	50366.5	53200.4		28175.3	45831.4	48475.4	48972.8	53378.3	1
	40	131	1	1	8	40004-V08H	A/Xinjiang/1/2006	2006	HA	HA1+HA2			A	H5N1	5		Human cells	ACJ68614.1	27986	47908.1	50955.5	51153.4	52442.9		27698.1	46286.3	46755.9	49268.3	52458.7	1
	41	153	1	1	9	11712-V08H	A/chicken/India/NIV33487/06	2006	HA	HA1+HA2			A	H5N1	5		Human cells	ABQ45850.1	29091	44947.4	49454.6	50038	53555.5		27375.5	46497.7	45175.5	47643.2	53567.5	1
	42	236	1	1	14	11048-V08H1	A/Anhui/1/2005	2005	HA	HA1+HA2			A	H5N1	5		Human cells	ABD28180.1	28726.6	46554.2	48716.9	49971	52008.4		26985.2	44862.2	46931.2	48338.7	52266.9	1
	43	223	1	1	14	11061-V08H1	A/turkey/Turkey/1/2005	2005	HA	HA1+HA2			A	H5N1	5		Human cells	ABD73284.1	22254.6	46832.8	47961.4	51525.9	52499.2		22620.3	44720	45252.7	50091.7	52808.7	1
	44	52	1	1	4	40044-V08H	A/common magpie/Hong Kong/5052/2007	2007	HA	HA1+HA2			A	H5N1	5		Human cells	ACJ26242.1	23682.4	47042.5	48791.8	51301.7	53232.9		18677.6	45796.2	45678.9	48756	53172.5	1
	45	61	1	1	4	11048-V08H4	A/Anhui/1/2005	2005	HA	HA1+HA2			A	H5N1	5		Human cells	ABD28180.1	28751.4	45855	48284.2	49147.5	52982.3		24969.7	42522.1	43060.5	47518	52980.8	1
	46	160	1	1	10	11709-V08H	A/whooper swan/Mongolia/244/2005	2005	HA	HA1+HA2			A	H5N1	5		Human cells	ACZ36881.1	19824.3	45792.8	47655.6	50598.7	52503.9		21392.1	45722.8	44699.3	49713.7	52415.8	1
	47	256	1	1	16	11697-V08H	A/Egypt/2321-NAMRU3/2007	2007	HA	HA1+HA2			A	H5N1	5		Human cells	ABP96850.1	20491.8	43489.9	46505.6	51349.3	53039		20543.3	42613.2	44265.6	49040.5	53100.9	1
	48	99	1	1	6	11700-V08H	A/Common magpie/Hong Kong/2256/2006	2006	HA	HA1+HA2			A	H5N1	5		Human cells	ABJ96777.1	21524.6	42708.3	45700.6	50287.7	53382.3		20962.8	42032.1	43767.1	47572.1	53239.6	1
	49	44	1	1	3	11694-V08H	A/Japanese white-eye/Hong Kong/1038/2006	2006	HA	HA1+HA2			A	H5N1	5		Human cells	ABJ96775.1	20851.7	43946.3	46715.1	50536.2	53041.9		20605.7	39616.8	41313.8	47520.1	53207.8	1
	50	253	1	1	15	11696-V08H	A/duck/Hokkaido/167/2007	2007	HA	HA1+HA2			A	H5N3	5		Human cells	BAG07130.2	24827.4	41902.9	43627.8	46907.9	52173.3		21973.9	41657.5	41962.8	46370.3	52490.4	1
	51	133	1	1	8	40372-V08B	A/chicken/Jilin/9/2004	2004	HA	HA1+HA2			A	H5N1	5		Baculovirus	AAT76166.1	20984.5	41449.4	45946.4	49453.2	52229.4		18685.9	42014.7	43115	46164.1	52470.5	1
	52	140	1	1	9	40024-V08B	A/Goose/Guangdong/1/96	1996	HA	HA1+HA2			A	H5N1	5		Baculovirus	YP_308669.1	19324.2	42567.5	44708.9	50548.2	53004		19731.5	40211.6	40442.5	46909.7	52995.4	1
	53	130	1	1	8	11060-V08H1	A/Indonesia/5/2005	2005	HA	HA1+HA2			A	H5N1	5		Human cells	ABW06108.1	16535.9	43387	45939.6	51260.3	52373.3		16625.9	41420.4	41254.1	48121	52505.1	1
	54	76	1	1	5	11690-V08H	A/goose/Guiyang/337/2006	2006	HA	HA1+HA2			A	H5N1	5		Human cells	ABJ96698.1	25467.3	38168	40722.4	47532.8	52350.2		22680.1	36367	39215.9	43292.8	52392	1
	55	259	1	1	16	11702-V08H	A/Egypt/N05056/2009	2009	HA	HA1+HA2			A	H5N1	5		Human cells	ACT15357.1	15499.9	41295.5	43405.3	49715.3	52390.4		16023.6	39050.1	40497.8	47090.3	52166	1
	56	104	1	1	7	11060-V08H2	A/Indonesia/5/2005	2005	HA	HA1+HA2			A	H5N1	5		Human cells	ABW06108.1	13763	41203.4	41825.9	49014.2	53151.4		15479.8	38367.2	40819.2	47437	52860.6	1
	57	70	1	1	5	40160-V08B	A/barnswallow/HongKong/D10-1161/2010	2010	HA	HA1+HA2			A	H5N1	5		Baculovirus	AGC13463.1	14840.1	39549.6	43289.6	48925.8	53086.4		11435.6	37742.6	41087.6	46634.7	52616.8	1
	58	277	1	1	17	40015-V08H	A/Hubei/1/2010	2010	HA	HA1+HA2			A	H5N1	5		Human cells	AEO89181.1	12798.9	34943.3	37036.8	48911.6	53471.1		11284.1	39467.5	38928.7	48455.8	53362.2	1
	59	264	1	1	16	11713-V08H	A/Hong kong/213/2003	2003	HA	HA1+HA2			A	H5N1	5		Human cells	ABP51975.1	14213.2	35761.4	37656.4	49358.4	51304		15059.3	37271.5	33547	46849.2	52735.6	1
	60	59	1	1	4	40158-V08B	A/chicken/VietNam/NCVD-016/2008	2008	HA	HA1+HA2			A	H5N1	5		Baculovirus	ACO07033.1	10096.6	34208.8	38943.5	47646.4	52708.1		10933.2	33403.2	34643	44318.6	52299.8	1
	61	178	1	1	11	11062-V08H2	A/Vietnam/1194/2004	2004	HA	HA1+HA2			A	H5N1	5		Human cells	AAT73273.1	18081.4	32826.6	35060.8	43567.3	50420.3		16531.8	31230.9	32308.4	41104.3	49500.9	1
	62	210	1	1	13	11059-V08H1	A/bar-headed goose/Qinghai/14/2008	2008	HA	HA1+HA2			A	H5N1	5		Human cells	ACL28277.1	5565.21	33136.3	38146.9	48342.2	51541.8		7472.36	33428.1	36551.3	44261.5	51722.6	1
	63	126	1	1	8	40015-V08B	A/Hubei/1/2010	2010	HA	HA1+HA2			A	H5N1	5		Baculovirus	AEO89181.1	6999.41	28733.4	34713.7	43984.8	51793.9		6581.57	30523.5	32339.9	43564.6	50759.8	1
	64																													0
	65																													0
	66																													0
	67	97	1	1	6	40027-V08H	A/chicken/HongKong/17/77	1977	HA	HA1+HA2			A	H6N4	6		Human cells	CAC84244.1	19419.4	39290.9	43603.5	46375.5	51844.6		12393.7	37499.8	40725	44919.4	52062.5	1
	68	255	1	1	15	11723-V08H	A/northern shoveler/California/HKWF115/2007	2007	HA	HA1+HA2			A	H6N1	6		Human cells	ACE81692.1	2476.28	15180.3	19167.9	35006.1	45030.1		1454.57	13491.5	17214.1	32764.5	45192.9	1
	69	62	1	1	4	40168-V08B	A/mallard/Ohio/217/1998	1998	HA	HA1+HA2			A	H6N8	6		Baculovirus	ABO52049.1	2425.5	11219.6	12717.1	30228.4	47213.8		3069.08	15483.5	20069.8	31596.7	45619.5	1
	70																													0
	71																													0
	72																													0
	73	263	1	1	16	11722-V08H	A/pintail duck/Alberta/114/1979	1979	HA	HA1+HA2			A	H8N4	8		Human cells	ABB87729.1	177.58	4513.98	6843.24	21871.2	29891		448.081	3456.77	3796.99	15401	26188.5	1
	74																													0
	75																													0
	76																													0
	77	157	1	1	10	40003-V08B	A/Duck/HongKong/448/78	1978	HA	HA1+HA2			A	H9N2	9		Baculovirus	AAO46079.1	209.834	1756.48	2712.6	11739.9	33713.1		261.541	3169.55	4619.75	13755.9	37020.9	1
	78	67	1	1	4	40174-V08B	A/Hong Kong/35820/2009	2009	HA	HA1+HA2			A	H9N2	9		Baculovirus	ADC41853.1	113.602	606.412	565.558	5470.31	33979.3		129.02	343.084	699.511	4723.27	34907.3	1
	79	251	1	1	15	11229-V08H	A/Hong Kong/1073/99	1999	HA	HA1+HA2			A	H9N2	9		Human cells	NP_859037.1	92.4762	725.437	554.532	8204.74	22170		209.865	1025.48	1442.27	9283.02	27812.1	1
	80	137	1	1	9	40181-V08B	A/shorebird/DE/261/2003	2003	HA	HA1+HA2			A	H9N5	9		Baculovirus	ABB87950.1	94.5898	526.186	556.557	3599.23	26924.7		119.841	926.746	1155.15	5159.06	31007.3	1
	81	85	1	1	5	11719-V08H	A/Guinea fowl/Hong Kong/WF10/99	1999	HA	HA1+HA2			A	H9N2	9		Human cells	AAO46082.1	26.9464	515.48	862.906	4267.78	15617.9		59.7434	870.436	1370.5	4422.31	18721.3	1
	82																													0
	83																													0
	84																													0
	85	92	1	1	6	11705-V08H	A/duck/Yangzhou/906/2002	2002	HA	HA1+HA2			A	H11N2	11		Human cells	AAY85533.1	447.815	3511.32	6742.12	20333.8	29053.8		454.515	4650.48	7072.36	22865.3	34347.4	1
	86	82	1	1	5	11704-V08H	A/mallard/Alberta/294/1977	1977	HA	HA1+HA2			A	H11N9	11		Human cells	ABB87228.1	153.93	1932.79	3960.1	19522.8	36647.9		324.658	2553.12	4026.21	19701.7	37669.1	1
	87																													0
	88																													0
	89																													0
	90	141	1	1	9	11718-V08H	A/green-winged teal/ALB/199/1991	1991	HA	HA1+HA2			A	H12N5	12		Human cells	ABB88110.1	208.738	1406	2571.71	9284.91	35007.9		571.43	3239.2	2350.4	8364.08	28248.9	1
	91	107	1	1	7	40029-V08H	A/mallard duck/Alberta/342/1983	1983	HA	HA1+HA2			A	H12N1	12		Human cells	ABB88099.1	108.191	1209.46	1487.02	6804.96	35544.4		221.627	1087.7	1213.56	5937.96	27486.8	1
	92																													0
	93																													0
	94																													0
	95	260	1	1	16	11721-V08H	A/black-headed gull/Netherlands/1/00	2000	HA	HA1+HA2			A	H13N8	13		Human cells	AAV91212.1	172.002	2019.37	2422.33	8636.9	15128.7		117.929	816.522	1289.84	5930.99	19171.9	1
	96																													0
	97																													0
	98																													0
	99	95	1	1	6	11711-V08H	A/black-headed gull/Sweden/5/99	1999	HA	HA1+HA2			A	H16N3	16		Human cells	AAV91217.1	9558.69	25686.2	28876.8	33993.5	43780.7		5015.12	23928.1	26040.3	32887.6	41575.7	1
	100																													0
	101																													0
	102																													0
	103	266	1	1	16	40043-V08H	A/Perth/16/2009	2009	HA	HA1+HA2			A	H3N2	3		Human cells	ACS71642.1	2201.35	9989.74	8220.4	41405	52544.8		4294.15	10029.7	8486.49	39012	51967.6	1
	104	132	1	1	8	40154-V08B	A/Moscow/10/1999	1999	HA	HA1+HA2			A	H3N2	3		Baculovirus	ABE73115.1	665.389	6967.11	10781.4	25195.6	35934.3		649.989	7668.68	8880.96	20748.5	36078.6	1
	105	237	1	1	14	11056-V08H	A/Brisbane/10/2007	2007	HA	HA1+HA2			A	H3N2	3		Human cells	ABW23353.1	345.948	3435.77	4183.22	22733.1	44238.2		868.611	4830.67	5447.61	20441	46989.3	1
	106	123	1	1	8	40058-V08B	A/Victoria/210/2009	2009	HA	HA1+HA2			A	H3N2	3		Baculovirus	ADI52838.1	84.6247	3340.03	5300.14	17633.8	23970.5		501.084	4730.46	5265.99	12529.3	24877.2	1
	107	205	1	1	13	40059-V08H	A/X-31		HA	HA1+HA2			A	H3N2	3		Human cells	P03438	139.528	664.12	780.072	9252.36	34197		196.45	1434.86	1900.53	9842.33	39735.3	1
	108	139	1	1	9	40151-V08B	A/Victoria/208/2009	2009	HA	HA1+HA2			A	H3N2	3		Baculovirus	ADG21005.1	567.73	4786.67	5939.81	11644.2	24126.5		440.452	3715.78	4931.21	12420.1	24022.4	1
	109	129	1	1	8	11056-V08B	A/Brisbane/10/2007	2007	HA	HA1+HA2			A	H3N2	3		Baculovirus	ABW23353.1	94.3393	1891.96	2266.88	12021.6	18811.8		220.182	1622.25	1744.45	7999.22	19360.2	1
	110	41	1	1	3	40118-V08B	A/California/7/2004	2004	HA	HA1+HA2			A	H3N2	3		Baculovirus	ABW80975.1	55.1892	894.136	1433.77	6390.93	22423.4		177.732	1590.55	2104.13	5907.95	17904.3	1
	111	262	1	1	16	11707-V08H	A/Aichi/2/1968	1968	HA	HA1+HA2			A	H3N2	3		Human cells	AAA43178.1	101.64	550.888	840.068	6056.34	14419		181.112	1114.47	1630.32	6953.74	24263.3	1
	112	134	1	1	8	40354-V08B	A/Texas/50/2012	2012	HA	HA1+HA2			A	H3N2	3		Baculovirus	EPI537015	273.252	1959.69	2648.93	8512.52	15880.6		284.601	2169.82	2879.7	6809.59	14005.5	1
	113	71	1	1	5	40120-V08B	A/Fujian/411/2002	2002	HA	HA1+HA2			A	H3N2	3		Baculovirus	AFG72823.1	249.086	1073.3	1598.99	6211.33	18506.6		259.312	1715.32	2028.82	5436.15	15261.4	1
	114	65	1	1	4	40152-V08B	A/Guangdong-Luohu/1256/2009	2009	HA	HA1+HA2			A	H3N2	3		Baculovirus	AFM72872.1	162.043	696.175	921.426	5964.16	18882.5		176.227	839.625	705.033	4801.63	17275.1	1
	115	257	1	1	16	11715-V08H	A/Wyoming/03/2003	2003	HA	HA1+HA2			A	H3N2	3		Human cells	ABX10525.1	43.6421	721.83	1087.98	5803.35	15264.9		130.335	1127.83	1494.33	5799.85	18115.3	1
	116	147	1	1	9	40146-V08B	A/Hong Kong/CUHK31987/2011	2011	HA	HA1+HA2			A	H3N2	3		Baculovirus	AGC13545.1	90.8798	510.621	689.582	4588.41	13050.6		55.7166	730.587	982.695	4563.57	13073.2	1
	117	55	1	1	4	40149-V08B	A/Sydney/5/1997	1997	HA	HA1+HA2			A	H3N2	3		Baculovirus	ACO95259.1	94.2265	390.067	510.871	3596.77	11003.5		117.128	602.544	729.985	3082.22	9055.83	1
	118	136	1	1	8	40140-V08B	A/swine/Korea/PZ72-1/2006	2006	HA	HA1+HA2			A	H3N1	3		Baculovirus	ACS71642.1	136.3	665.294	1117.33	3972.9	8545.93		148.623	704.511	911.27	3160.53	9471.62	1
	119	261	1	1	16	11972-V08H	A/Wisconsin/67/X-161/2005	2005	HA	HA1+HA2			A	H3N2	3		Human cells	ABO37609.1	59.2895	390.6	501.593	2298.41	10126.4		87.8162	480.378	572.439	2839.91	10282.6	1
	120																													0
	121																													0
	122																													0
	123	125	1	1	8	11714-V08H	A/mallard/Ohio/657/2002	2002	HA	HA1+HA2			A	H4N6	4		Human cells	ABI47995.1	36.6989	675.375	640.825	6258.57	34559.8		112.339	1415.66	2301.91	10868.9	38251.3	1
	124	80	1	1	5	40008-V08H	A/mallard duck/Alberta/299/1977	1977	HA	HA1+HA2			A	H4N4	4		Human cells	Q0A4G1	217.466	790.456	976.569	7564.23	33939.4		234.345	1446.44	1789.44	10069.6	32639	1
	125	179	1	1	11	40025-V08H	A/chicken/Alabama/1/1975	1975	HA	HA1+HA2			A	H4N8	4		Human cells	P19695	247.697	776.427	618.754	6189.36	32952.5		669.571	1422.67	1927.4	6988.46	35491.1	1
	126	47	1	1	3	11706-V08H	A/Swine/Ontario/01911-1/99	1999	HA	HA1+HA2			A	H4N6	4		Human cells	AAG17429.1	100.486	309.707	440.364	2396.9	13997.8		244.561	410.983	568.713	2591.18	18180.5	1
	127																													0
	128																													0
	129																													0
	130	196	1	1	12	40325-V08H	A/Zhejiang/DTID-ZJU10/2013	2013	HA	HA1+HA2			A	H7N9	7		Human cells	AHA11500.1	6376.66	23072.6	27748.2	49492.6	51785.5		8162.53	20255.1	22572.7	47565.9	51756.7	1
	131	272	1	1	16	40105-V08H	A/Hangzhou/1/2013	2013	HA	HA1+HA2			A	H7N9	7		Human cells	AGI60301.1	3538.53	22564.6	25853.1	48275.7	53165.4		6969.37	22733.3	22250.9	47380.3	52996.7	1
	132	58	1	1	4	40125-V08B	A/Zhejiang/1/2013	2013	HA	HA1+HA2			A	H7N9	7		Baculovirus	EPI443034	7057.75	22301.3	25418.8	48126.5	53179.9		8099.59	19020.8	19951	46832.5	53253.4	1
	133	189	1	1	12	40104-V08H	A/Shanghai/1/2013	2013	HA	HA1+HA2			A	H7N9	7		Human cells	AGW82624.1	3487.14	18336.3	22241.1	50551.5	52842.8		5597.83	20103.2	19622	48206.8	52512.1	1
	134	270	1	1	16	40104-V08B	A/Shanghai/1/2013	2013	HA	HA1+HA2			A	H7N9	7		Baculovirus	AGW82624.1	2604.62	19826.3	20020.8	46695.3	53079.4		5578.05	18266.3	19758	45109.1	52592	1
	135	215	1	1	13	40106-V08H	A/Pigeon/Shanghai/S1069/2013	2013	HA	HA1+HA2			A	H7N9	7		Human cells	AGR49734	2806.73	19196.2	19650.2	47364.9	52448.2		5763.64	18275.9	15384.5	44946.2	51676.5	1
	136	275	1	1	17	40103-V08H4	A/Anhui/1/2013	2013	HA	HA1+HA2			A	H7N9	7		Human cells	EPI439507	5851.78	14055.7	15700.5	45457.9	53414.6		7744.94	14540.8	11923.7	42468.2	52912.7	1
	137	245	1	1	15	11082-V08B	A/Netherlands/219/03	2003	HA	HA1+HA2			A	H7N7	7		Baculovirus	AAR02640.1	1966.83	9453.92	9224.86	43938.3	52809.2		5617.75	12493.4	12765.3	41029.1	52734.3	1
	138	276	1	1	17	40104-V08H4	A/Shanghai/1/2013	2013	HA	HA1+HA2			A	H7N9	7		Human cells	AGW82624.1	6781.38	8262.72	8000.73	45802.9	53083.7		7607.03	9633.78	6608.94	43039.2	52793.9	1
	139	38	1	1	3	40128-V08B	A/turkey/Italy/214845/2002	2002	HA	HA1+HA2			A	H7N3	7		Baculovirus	CAF33017.1	1184.5	8355.84	9948.92	46698.2	53660.1		1992.85	9193.3	11412.3	41974.1	53198.6	1
	140	68	1	1	4	40103-V08H	A/Anhui/1/2013	2013	HA	HA1+HA2			A	H7N9	7		Human cells	EPI439507	1529.97	8657.15	10098.6	47837	53153		2447.82	6934.38	9256.63	43616.5	53327.1	1
	141	56	1	1	4	40126-V08B	A/Shanghai/4664T/2013	2013	HA	HA1+HA2			A	H7N9	7		Baculovirus	AGI60292.1	1296.8	10948.1	13617.7	37865.8	52642.5		2092.34	10744.8	14617.2	36337.6	52693	1
	142	37	1	1	3	40170-V08B	A/ruddy turnstone/New Jersey/563/2006	2006	HA	HA1+HA2			A	H7N2	7		Baculovirus	ACS68445.1	752.946	12567.5	16572.4	35952.9	50056.7		628.863	9610.51	15087.1	31787.5	46123.3	1
	143	66	1	1	4	11212-V08B	A/chicken/Netherlands/1/03	2003	HA	HA1+HA2			A	H7N7	7		Baculovirus	AAR02639.1	2695.12	8384.34	8923.6	38609.4	53002.9		4920.64	8494.18	8675.48	24872.7	52604.3	1
	144	63	1	1	4	40172-V08B	A/mallard/Netherlands/33/2006	2006	HA	HA1+HA2			A	H7N8	7		Baculovirus	ACR59554.1	879.676	6234.22	6068.84	38940.8	52084.2		1787.71	6753.1	7647.33	36385.7	52236.2	1
	145	109	1	1	7	40171-V08B	A/equine/Kentucky/1a/1975	1975	HA	HA1+HA2			A	H7N7	7		Baculovirus	ACL12085.1	466.434	2711.69	3505.39	30030.5	49817.5		638.692	3401.21	4269.65	26324.3	50727.1	1
	146																													0
	147																													0
	148																													0
	149	100	1	1	6	40028-V08H	A/duck/Hong Kong/562/1979	1979	HA	HA1+HA2			A	H10N9	10		Human cells	ABI84469.1	355.628	4760.74	5197.02	26866.2	44425.5		1577.61	8717.18	8746.5	26763.9	45585	1
	150	120	1	1	8	11693-V08H	A/duck/Hong Kong/786/1979	1979	HA	HA1+HA2			A	H10N3	10		Human cells	BAF46762.1	113.016	1614.64	1766.97	18749.1	41036.4		442.319	4311.65	4172.12	19476.7	44757.2	1
	151																													0
	152																													0
	153																													0
	154	200	1	1	12	40193-V08B	A/Australian shelduck/Western Australia/1756/1983	1983	HA	HA1+HA2			A	H15N2	15		Baculovirus	ABB90704.1	1001.53	5006.98	5463.62	41825.7	50728.5		1073.14	6280.43	8755.03	37519.8	52061.7	1
	155	53	1	1	4	11720-V08H	A/duck/AUS/341/1983	1983	HA	HA1+HA2			A	H15N8	15		Human cells	ABB88132.1	128.31	4903.75	7424.05	37693.9	52798.7		504.464	9440.09	7147.94	33377	53027.1	1
	156																													0
	157																													0
	158																													0
	159	166	1	1	10	40324-V08B	A/flat-faced bat/Peru/033/2010	2010	HA	HA1+HA2			A	H18N11	18		Baculovirus	AGX84934.1	1011.79	21804.1	25141.5	35465	46284.1		1726.52	23813.4	27887.3	35780.9	49842	1
	160																													0
	161																													0
	162																													0
	163	258	1	1	16	11716-V08H	B/Malaysia/2506/2004	2004	HA	HA1+HA2			B	FluB	B		Human cells	ACO05957.1	611.831	2602.85	2650.45	12726	26385.8		551.54	3133.82	3647.61	13040.4	28283.4	1
	164	231	1	1	14	11053-V08H	B/Florida/4/2006	2006	HA	HA1+HA2			B	FluB	B		Human cells	ACA33493.1	264.667	1069.2	1166.56	5523.6	17133		261.75	1045.59	1485.92	5567.4	17072.9	1
	165	156	1	1	10	40016-V08H	B/Brisbane/60/2008	2008	HA	HA1+HA2			B	FluB	B		Human cells	ACN29380.1	75.0045	368.04	624.072	2047.32	3914.53		108.903	630.219	962.47	2298.85	5790.9	1
	166																													0
	167																													0
	168																													0
	169
	170
	171
	172
	173	162	1	1	10	40350-V08H1	A/California/06/2009	2009	HA	HA1			A	H1N1	1		Human cells	ACP41935.1	566.256	5371.39	7310.65	28707.3	47810.8		1821.16	12282.6	15286.4	42119.8	51881.8	1
	174	247	1	1	15	11055-V08H4	A/California/04/2009	2009	HA	HA1			A	H1N1	1		Human cells	ACP41105.1	1103.14	5418.42	6201.37	29378	47770.9		2505.2	14600.3	16411.4	38657.1	50824.3	1
	175	191	1	1	12	40009-V08H1	A/New York/18/2009	2009	HA	HA1			A	H1N1	1		Human cells	ACU13097.1	819.875	4025.44	5457.29	28472.8	48395.2		2366.77	11864	14031.7	40928.3	52298.5	1
	176	218	1	1	13	40007-V08H1	A/Ohio/07/2009	2009	HA	HA1			A	H1N1	1		Human cells	ACR38870.1	857.973	5453.59	6645.66	24247.1	48750.7		2264.14	13171.7	16638.2	35076.3	50243	1
	177	155	1	1	10	40035-V08H1	A/Beijing/22808/2009	2009	HA	HA1			A	H1N1	1		Human cells	ABI84516.1	324.649	3471.7	5145.13	22828.2	47370.6		1023.88	10357.3	13169.3	35485.1	48108.7	1
	178	127	1	1	8	40006-V08H1	A/Texas/05/2009	2009	HA	HA1			A	H1N1	1		Human cells	ACP41934.1	484.56	4458.95	6170.86	22140.4	41933.1		885.494	8420.57	12055	30568.7	45713.1	1
	179	124	1	1	8	40005-V08H1	A/England/195/2009	2009	HA	HA1			A	H1N1	1		Human cells	ACR15621.1	264.354	3098.95	4161.04	19632.4	41305		658.015	8237.83	10297.1	31637.2	46112.8	1
	180	221	1	1	13	11687-V08H1	A/Ohio/UR06-0091/2007	2007	HA	HA1			A	H1N1	1		Human cells	ABW40422.1	343.163	2066.38	1891.03	24519.8	47129.4		385.581	2829.06	3984.76	26696.4	49535.1	1
	181	224	1	1	14	11685-V08H1	A/duck/NZL/160/1976	1976	HA	HA1			A	H1N3	1		Human cells	ABB20429.1	370.418	2259.77	3619.16	17768.2	36612.3		567.889	3937.15	5700.99	24448.9	43969.1	1
	182	242	1	1	15	11068-V08H1	A/Brevig Mission/1/1918	1918	HA	HA1			A	H1N1	1		Human cells	AAD17229.1	179.79	636.783	1204.25	8893.97	30734.5		317.768	3952.71	5660.34	27477.5	45578.5	1
	183	182	1	1	11	40135-V08H1	A/Egyptian goose/South Africa/AI1448/2007	2007	HA	HA1			A	H1N8	1		Human cells	ACT83229.2	243.12	1186.18	1220.91	10696.9	28668		829.088	2002.63	4173.93	19482	40217	1
	184	243	1	1	15	11684-V08H1	A/Puerto Rico/8/34	1934	HA	HA1			A	H1N1	1		Human cells	ABD77675.1	343.626	1296.78	1109.22	6835.91	23255.1		346.321	3456.08	3728.5	26194.7	41104.3	1
	185	98	1	1	6	40090-V08H1	A/New York/1/1918	1918	HA	HA1			A	H1N1	1		Human cells	AAD17219.1	99.7577	842.289	999.748	7711.41	23575.5		198.187	2057.02	3666.9	19565.9	39714.6	1
	186	233	1	1	14	40132-V08H1	A/Texas/36/1991	1991	HA	HA1			A	H1N1	1		Human cells	ACF41933.1	206.891	1942.12	2269.28	13369.4	25910.5		334.292	2153.87	2703.48	15818.4	29754.9	1
	187	246	1	1	15	11692-V08H1	A/WSN/1933	1933	HA	HA1			A	H1N1	1		Human cells	ACF54598.1	397.156	1271.14	1066.41	9310.83	21476.3		1041.2	4084.46	3989.71	18087.8	30890.1	1
	188	154	1	1	10	40136-V08H1	A/mallard/Ohio/265/1987	1987	HA	HA1			A	H1N9	1		Human cells	ABK40634.1	122.734	669.369	1089.93	7908.31	23592.2		241.438	1350.89	2775.67	15192.3	38615.3	1
	189	60	1	1	4	11703-V08H1	A/swine/Guangxi/13/2006	2006	HA	HA1			A	H1N2	1		Human cells	ABQ42444.1	96.1821	783.218	1330.41	10039.7	23950.9		469.351	2195.75	2544.64	10557.3	26098.7	1
	190	103	1	1	7	11683-V08H1	A/New Caledonia/20/99	1999	HA	HA1			A	H1N1	1		Human cells	AAP34324.1	314.703	1735.53	1959.2	8013.45	16912.9		348.898	1725.82	2195.63	10111.2	18057	1
	191	174	1	1	11	11708-V08H1	A/Solomon Islands/3/2006	2006	HA	HA1			A	H1N1	1		Human cells	ABU99109.1	105.187	573.245	719.8	4825.03	16653.7		67.6963	646.243	1280.43	10492.7	24968.3	1
	192	164	1	1	10	40134-V08H1	A/USSR/90/1977	1977	HA	HA1			A	H1N1	1		Human cells	P03453	123.847	494.141	687.707	5461.37	16201		134.955	804.067	1244.08	10476.3	22311.2	1
	193	64	1	1	4	11052-V08H1	A/Brisbane/59/2007	2007	HA	HA1			A	H1N1	1		Human cells	ACA28844.1	85.3553	384.439	540.006	3502.41	13294.9		62.0428	490.222	738.203	5696.36	14859.7	1
	194																													0
	195																													0
	196																													0
	197	43	1	1	3	40119-V08H1	A/Guiyang/1/1957	1957	HA	HA1			A	H2N2	2		Human cells	ACD85231.1	1260.81	10883.7	11070.5	31918.1	51967.2		2136.79	9693.75	10994.7	33819.3	49075.3	1
	198	226	1	1	14	11088-V08H1	A/Japan/305/1957	1957	HA	HA1			A	H2N2	2		Human cells	AAO46269.1	327.717	8106.87	7512.27	27469.6	41474.9		834.018	7652.8	7220.24	25875.7	40658.3	1
	199	81	1	1	5	11688-V08H1	A/Canada/720/2005	2005	HA	HA1			A	H2N2	2		Human cells	AAY28987.1	485.314	6439.98	6137.69	24676.6	44856.9		903.087	4710.74	5071.42	23650	39275.5	1
	200																													0
	201																													0
	202																													0
	203	169	1	1	10	40014-V08H1	A/ostrich/South Africa/AI1091/2006	2006	HA	HA1			A	H5N2	5		Human cells	ABQ24010.1	27344.2	43653.6	46296.3	50123.6	53261.6		25255.4	45498.5	43836.2	49190.2	52628.4	1
	204	175	1	1	11	11713-V08H1	A/Hong kong/213/2003	2003	HA	HA1			A	H5N1	5		Human cells	ABP51975.1	24216	39982.8	42581.9	49616.9	51632.7		26761.5	39362.6	41156.4	48414.3	52450.3	1
	205	192	1	1	12	11710-V08H1	A/Cambodia/R0405050/2007	2007	HA	HA1			A	H5N1	5		Human cells	ACI06178.1	24257.4	39537.9	40598.4	48389.6	51409.9		27173.2	42015.5	41206.9	47137	51942.3	1
	206	197	1	1	12	40165-V08H1	A/chicken/Italy/22A/1998	1998	HA	HA1			A	H5N9	5		Human cells	ABR37720.1	18923.7	40711.2	42627.4	50773.7	52146.2		22741.9	39587.4	43043.9	49190.7	51891.9	1
	207	232	1	1	14	40001-V08H1	A/Duck/Hong Kong/p46/97	1997	HA	HA1			A	H5N1	5		Human cells	AAF02306.1	30331.6	39746.6	38853.2	47199.3	50594.3		27217.3	41394.2	37629.7	46782.7	51464.5	1
	208	202	1	1	12	11698-V08H1	A/duck/Hunan/795/2002	2002	HA	HA1			A	H5N1	5		Human cells	ACA47835.1	22987.9	37599.3	39449.7	47943.5	52110.6		25553.8	40225	39426.1	47138.3	52368.2	1
	209	181	1	1	11	11717-V08H1	A/duck/NY/191255-59/2002	2002	HA	HA1			A	H5N8	5		Human cells	AAP72011.1	18086.6	36021.2	38404.5	46791.6	52223.4		17598.2	33922.8	35988.6	46208.7	52338.7	1
	210	176	1	1	11	11696-V08H1	A/duck/Hokkaido/167/2007	2007	HA	HA1			A	H5N3	5		Human cells	BAG07130.2	17184.9	36100.1	37334.6	47223.8	52349.5		15796.9	35677.9	36787.1	46168.6	52198.3	1
	211	209	1	1	13	40164-V08H1	A/turkey/Ireland/1378/1983	1983	HA	HA1			A	H5N8	5		Human cells	P11135	9777.1	36645.1	38423	48800.3	51983.1		14235.8	38460.7	38536	47422.9	52018.6	1
	212	199	1	1	12	11694-V08H1	A/Japanese white-eye/Hong Kong/1038/2006	2006	HA	HA1			A	H5N1	5		Human cells	ABJ96775.1	10862.4	33865.9	34959.4	48671.2	51490.2		19847.2	33123.8	36209.9	46828.5	52316.5	1
	213	171	1	1	11	11712-V08H1	A/chicken/India/NIV33487/06	2006	HA	HA1			A	H5N1	5		Human cells	ABQ45850.1	14224.1	34501	35510.4	47671.7	51109.8		17202.3	32852.3	35092.7	47113.5	52404.5	1
	214	225	1	1	14	11702-V08H1	A/Egypt/N05056/2009	2009	HA	HA1			A	H5N1	5		Human cells	ACT15357.1	14968.2	34782.7	36658.8	46865.9	50057		17865.6	34816.8	34404.1	44994.9	52110.1	1
	215	51	1	1	3	40117-V08H1	A/bar-headed goose/Qinghai/1A/2005	2005	HA	HA1			A	H5N1	5		Human cells	ABF93441.1	10091.5	32910.5	34587.5	49934.7	52968.7		11942.8	33650.4	35707.5	45589.1	53214.8	1
	216	219	1	1	13	40088-V08H1	A/chicken/Yamaguchi/7/2004	2004	HA	HA1			A	H5N1	5		Human cells	BAD89305.1	15948.8	32486	32523.5	47051	50639.8		18686.2	32576.1	31396.5	44039.9	51706.2	1
	217	213	1	1	13	11697-V08H1	A/Egypt/2321-NAMRU3/2007	2007	HA	HA1			A	H5N1	5		Human cells	ABP96850.1	10822.2	32103.7	32087	48210.7	52294.9		15334	30979.6	34027.6	46648.7	52235.5	1
	218	116	1	1	7	11709-V08H1	A/whooper swan/Mongolia/244/2005	2005	HA	HA1			A	H5N1	5		Human cells	ACZ36881.1	13132.6	31576	33470.4	47056.6	50421.1		15944.9	32578	33521.4	43416.4	52482	1
	219	201	1	1	12	11686-V08H1	A/chicken/Egypt/2253-1/2006	2006	HA	HA1			A	H5N1	5		Human cells	ABG81039.1	11060.5	31114.9	31905.9	47298.4	50181.9		15563.7	33449.5	32935.1	45131.1	51636.6	1
	220	222	1	1	14	11700-V08H1	A/Common magpie/Hong Kong/2256/2006	2006	HA	HA1			A	H5N1	5		Human cells	ABJ96777.1	6789.9	29520.2	28757.9	49163.7	51524.3		14139.5	29779.3	32780.3	47484.8	53513.9	1
	221	211	1	1	13	40158-V08H1	A/chicken/VietNam/NCVD-016/2008	2008	HA	HA1			A	H5N1	5		Human cells	ACO07033.1	21681.6	28624	30589.4	43242.9	47102.3		19308.9	28795.3	30399.6	42645	50415.3	1
	222	101	1	1	6	11690-V08H1	A/goose/Guiyang/337/2006	2006	HA	HA1			A	H5N1	5		Human cells	ABJ96698.1	16395.3	28007.1	28332.1	43863.4	50404		14775.6	31189.3	31043	43175.5	51048.8	1
	223	194	1	1	12	11701-V08H1	A/duck/Laos/3295/2006	2006	HA	HA1			A	H5N1	5		Human cells	ABG67978.1	6336.05	28666.5	29089.2	47163.6	50948.9		12125.4	31664.3	32187.8	45332.2	50961.1	1
	224	128	1	1	8	11699-V08H1	A/American green-winged teal/California/HKWF609/2007	2007	HA	HA1			A	H5N2	5		Human cells	ACF47563.1	10130.8	30723.6	33599.2	43562	49375.3		12324.3	30633.6	29580.7	41910.1	52026.2	1
	225	187	1	1	11	40060-V08H1	A/Hubei/1/2010	2010	HA	HA1			A	H5N1	5		Human cells	AEO89181.1	6638.34	23316.2	24053.5	48355.3	51540.2		10087	30604.5	33495.6	48891.6	53281.7	1
	226	74	1	1	5	11689-V08H1	A/Hong Kong/483/97	1997	HA	HA1			A	H5N1	5		Human cells	AAC32099.1	10977.7	26614.5	27274.3	44133.2	51939.3		13056.5	27556.5	28931.2	42282.5	51968.5	1
	227	227	1	1	14	40022-V08H1	A/Vietnam/UT31413II/2008	2008	HA	HA1			A	H5N1	5		Human cells	ADF83651.1	6226.97	25619.5	26084.8	44651.7	48885.1		12481.4	26640.4	27534.2	43754.6	52016.8	1
	228	77	1	1	5	40015-V08H	A/Hubei/2011	2011	HA	HA1			A	H5N1	5		Human cells	AEO89181.1	3128.35	20876.1	20612.2	47117.8	52205.4		8456.16	29332.1	29795.9	46378.6	52837.6	1
	229	72	1	1	5	40065-V08H1	A/Thailand/1(KAN-1)/2004	2004	HA	HA1			A	H5N1	5		Human cells	AY555150.2	8296.65	23122.1	25106.9	42212.8	51674.9		11187.1	27864.5	27536.5	38898.3	51066.1	1
	230	148	1	1	9	40372-V08H1	A/chicken/Jilin/9/2004	2004	HA	HA1			A	H5N1	5		Human cells	AAT76166.1	5514.94	22734.5	23616.4	44156	49307.3		8268.89	27376.6	26628.3	41781.6	49954.5	1
	231	39	1	1	3	40026-V08H1	A/Cambodia/S1211394/2008	2008	HA	HA1			A	H5N1	5		Human cells	ADM95445.1	5195.85	20790.7	20973.8	37824.3	51212.4		7685.47	19916.8	23402.5	35700	50339.6	1
	232	208	1	1	13	40160-V08H1	A/barn swallow/Hong Kong/D10-1161/2010	2010	HA	HA1			A	H5N1	5		Human cells	AGC13463.1	3957.71	19053.2	18109.3	46255.8	51456.6		5491.01	16247.6	14556	40792.5	51658.9	1
	233	50	1	1	3	40049-V08H1	A/Egypt/3300-NAMRU3/2008	2008	HA	HA1			A	H5N1	5		Human cells	ACI06185.1	1394.6	12179.6	16007.4	42558.7	51486.2		2193.59	16253.5	18905.5	39129.3	49460.4	1
	234	69	1	1	5	11048-V08H2	A/Anhui/1/2005	2005	HA	HA1			A	H5N1	5		Human cells	ABD28180.1	1163.18	15861.5	16906.5	41051.6	51810.2		4571.01	12570.1	16794.5	36824.1	51202.3	1
	235	88	1	1	6	40004-V08H1	A/Xinjiang/1/2006	2006	HA	HA1			A	H5N1	5		Human cells	ACJ68614.1	1404.74	14175.8	14557.5	40183.7	48184.7		3207.3	16177.8	18598.1	37501.4	50132.9	1
	236	145	1	1	9	11048-VNAH2	A/Anhui/1/2005	2005	HA	HA1			A	H5N1	5		Human cells	ABD 28180.1	681.418	9936.85	9997.81	37748.8	43434.5		1306.16	10336.7	13844.9	32984.8	45086.2	1
	237																													0
	238																													0
	239																													0
	240	198	1	1	12	40168-V08H1	A/mallard/Ohio/217/1998	1998	HA	HA1			A	H6N8	6		Human cells	ABO52049.1	94.3357	1351	1472.58	11522.2	25029.8		343.051	2268.45	2444.11	12728.5	26018	1
	241	42	1	1	3	40027-V08H1	A/chicken/Hong Kong/17/77	1977	HA	HA1			A	H6N4	6		Human cells	CAC84244.1	339.542	1572.91	1482.57	8303.6	27056.9		245.889	1610.07	2104.2	10652.1	25362.3	1
	242	152	1	1	9	40167-V08H1	A/shearwater/Australia/1/1973	1973	HA	HA1			A	H6N5	6		Human cells	ADD64203.1	301.679	1427.75	1827.11	6156.4	15057.1		258.671	1791.91	2455.88	10631.9	23979.2	1
	243	114	1	1	7	40166-V08H1	A/duck/Shantou/83/2000	2000	HA	HA1			A	H6N2	6		Human cells	ADG44842.1	101.474	1022.18	953.183	4838.43	15348.4		207.213	803.32	1458.45	8337.37	16179.1	1
	244	119	1	1	7	11723-V08H1	A/northern shoveler/California/HKWF115/2007	2007	HA	HA1			A	H6N1	6		Human cells	ACE81692.1	126.511	1428.22	1021.16	4319.74	16696.5		189.974	690.114	1254.17	5388.23	17778.1	1
	245																													0
	246																													0
	247																													0
	248	158	1	1	10	11722-V08H1	A/pintail duck/Alberta/114/1979	1979	HA	HA1			A	H8N4	8		Human cells	ABB87729.1	77.0168	398.468	519.227	2138.99	6294.98		79.712	592.282	1020.43	3197.69	6589.8	1
	249																													0
	250																													0
	251																													0
	252	146	1	1	9	40181-V08H1	A/shorebird/DE/261/2003	2003	HA	HA1			A	H9N5	9		Human cells	ABB87950.1	83.5986	462.27	603.228	3058.68	9744.52		81.2926	778.159	924.937	4288.79	10527	1
	253	48	1	1	3	11229-V08H1	A/HongKong/1073/99	1999	HA	HA1			A	H9N2	9		Human cells	NP_859037.1	325.823	506.147	622.096	1665.49	6726.75		290.128	700.54	887.643	2544.77	7332.75	1
	254	115	1	1	7	40036-V08H1	A/Chicken/Hong Kong/G9/97	1997	HA	HA1			A	H9N2	9		Human cells	AAF00701.1	13.1352	64.5916	289.322	1395.25	6493.87		28.8241	187.33	366.761	2560.65	5722.14	1
	255	144	1	1	9	11719-V08H1	A/Guinea fowl/Hong Kong/WF10/99	1999	HA	HA1			A	H9N2	9		Human cells	AAO46082.1	63.0535	286.767	353.482	1300	4703.54		75.3186	551.574	742.331	2710.54	6236.04	1
	256	159	1	1	10	40174-V08H1	A/Hong Kong/35820/2009	2009	HA	HA1			A	H9N2	9		Human cells	40174-V08H1	37.9277	29.8727	110.408	846.516	2283.52		26.5644	89.3445	128.453	748.489	3924.75	1
	257																													0
	258																													0
	259																													0
	260	73	1	1	5	11705-V08H1	A/duck/Yangzhou/906/2002	2002	HA	HA1			A	H11N2	11		Human cells	AAY85533.1	21.4161	199.369	222.12	2651.53	16357.5		28.0177	429.711	447.703	4685.17	16314.1	1
	261	94	1	1	6	11704-V08H1	A/mallard/Alberta/294/1977	1977	HA	HA1			A	H11N9	11		Human cells	ABB87228.1	37.4868	412.905	411.45	2174.55	11258.9		94.4863	510.224	562.076	3935.92	12172.7	1
	262	118	1	1	7	40188-V08H1	A/duck/England/1/1956	1956	HA	HA1			A	H11N6	11		Human cells	AGB50949.1	20.9014	45.4371	121.933	1833.18	5310.15		53.2725	178.253	276.329	1629.83	6593.47	1
	263																													0
	264																													0
	265																													0
	266	212	1	1	13	11718-V08H1	A/green-winged teal/ALB/199/1991	1991	HA	HA1			A	H12N5	12		Human cells	ABB88110.1	178.929	979.229	1402.59	7801.27	18812.5		64.248	771.882	1254.07	8523.25	24552.8	1
	267	111	1	1	7	40189-V08H1	A/bar headed goose/Mongolia/143/2005	2005	HA	HA1			A	H12N3	12		Human cells	ACV86810.1	48.1891	595.029	841.634	3112.15	7096.29		133.607	709.13	843.053	3108.67	10115.4	1
	268	57	1	1	4	40029-V08H1	A/mallard duck/Alberta/342/1983	1983	HA	HA1			A	H12N1	12		Human cells	ABB88099.1	15.3367	62.9324	46.1554	1256.43	6613.88		14.0276	151.347	160.546	1196.12	7453.43	1
	269																													0
	270																													0
	271																													0
	272	54	1	1	4	11721-V08H1	A/black-headed gull/Netherlands/1/00	2000	HA	HA1			A	H13N8	13		Human cells	AAV91212.1	44.2806	208.617	558.1	3562.88	12908.7		31.8987	538.318	848.603	3499.14	10209.2	1
	273																													0
	274																													0
	275																													0
	276	214	1	1	13	11711-V08H1	A/black-headed gull/Sweden/5/99	1999	HA	HA1			A	H16N3	16		Human cells	AAV91217.1	51.8521	463.801	808.82	6547.8	15801.1		39.5612	436.585	846.242	5660.19	16184	1
	277																													0
	278																													0
	279																													0
	280	203	1	1	12	40155-V08B	A/equine/Gansu/7/2008	2008	HA	HA1			A	H3N8	3		Baculovirus	ACE81938.1	201.107	1016.51	1844.17	17730.6	37047.8		166.806	2346.51	2828.78	16035.3	36753.2	1
	281	75	1	1	5	40043-V08H1	A/Perth/16/2009	2009	HA	HA1			A	H3N2	3		Human cells	ACS71642.1	176.438	1929.68	2448.22	13905.1	28616.8		501.871	3358.92	3561.51	13061.6	28340.3	1
	282	91	1	1	6	11056-V08H1	A/Brisbane/10/2007	2007	HA	HA1			A	H3N2	3		Human cells	ABW23353.1	505.073	2182.36	3299.32	7904.57	18659.6		633.049	2872.68	3225.52	7726.6	16161.6	1
	283	117	1	1	7	11715-V08H1	A/Wyoming/03/2003	2003	HA	HA1			A	H3N2	3		Human cells	ABX10525.1	100.259	988.774	1187.21	7887.51	15310		97.8977	1311.93	945.815	7807.17	17818.6	1
	284	113	1	1	7	40354-V08H1	A/Texas/50/2012	2012	HA	HA1			A	H3N2	3		Human cells	AFH57070.1	71.7505	1113.36	1553.06	5096.63	10001.3		153.837	1226.27	1561.93	5404.2	13811.2	1
	285	173	1	1	11	11707-V08H1	A/Aichi/2/1968	1968	HA	HA1			A	H3N2	3		Human cells	AAA43178.1	164.012	741.726	962.611	3931.59	9593.96		153.203	848.301	1203.12	4696.33	13147.3	1
	286	167	1	1	10	40145-V08H1	A/Victoria/361/2011	2011	HA	HA1			A	H3N2	3		Human cells	AGB08328.1	10.9508	138.564	47.037	2132.89	11460.2		60.5249	270.037	260.05	3963.58	14651.1	1
	287	229	1	1	14	40116-V08H1	A/Hong Kong/1/1968	1968	HA	HA1			A	H3N2	3		Human cells	AAK51718.1	138.066	529.208	634.43	3720.6	9347.37		166.053	600.083	831.412	3746.32	11911.2	1
	288	180	1	1	11	40155-V08H1	A/equine/Gansu/7/2008	2008	HA	HA1			A	H3N8	3		Human cells	ACE81938.1	363.406	483.446	570.001	2054.71	6033.8		303.209	602.638	792.976	2338.42	7734.68	1
	289	149	1	1	9	40140-V08H1	A/swine/Korea/PZ72-1/2006	2006	HA	HA1			A	H3N1	3		Human cells	ACS71642.1	45.4809	349.287	350.624	2472.27	6552.28		121.229	254.962	341.735	2304.28	6727.24	1
	290	230	1	1	14	40101-V08H1	A/Memphis/1/68	1968	HA	HA1			A	H3N2	3		Human cells	ABB54514.1	447.055	616.636	697.918	1573.16	5643.33		525.556	652.802	641.662	2039.62	6407.36	1
	291	135	1	1	8	11972-V08H1	A/Wisconsin/67/X-161/2005	2005	HA	HA1			A	H3N2	3		Human cells	ABO37609.1	107.914	517.736	635.194	2389.3	5178.38		136.521	594.108	544.946	2141.17	5854.29	1
	292																													0
	293																													0
	294																													0
	295	186	1	1	11	40025-V08H1	A/chicken/Alabama/1/1975	1975	HA	HA1			A	H4N8	4		Human cells	P19695.1	1694.79	829.058	2130.56	3434.54	7426.92		1885.54	2811.92	2711.94	2888.83	8018.8	1
	296	170	1	1	10	11706-V08H1	A/Swine/Ontario/01911-1/99	1999	HA	HA1			A	H4N6	4		Human cells	AAG17429.1	75.9696	151.758	70.4975	2437.58	11395.2		24.6286	84.1198	132.662	3193.45	10755.9	1
	297	83	1	1	5	40008-V08H1	A/mallard duck/Alberta/299/1977	1977	HA	HA1			A	H4N4	4		Human cells	Q0A4G1	99.3097	260.566	229.829	3192.01	9891.43		173.545	360.473	319.453	3163.62	9848	1
	298	206	1	1	13	11714-V08H1	A/mallard/Ohio/657/2002	2002	HA	HA1			A	H4N6	4		Human cells	ABI47995.1	63.3022	78.9562	132.296	1570.07	7895.5		88.8253	99.8266	160.813	1889.87	7907.13	1
	299																													0
	300																													0
	301																													0
	302	235	1	1	14	11212-V08H1	A/chicken/Netherlands/1/03	2003	HA	HA1			A	H7N7	7		Human cells	AAR02639.1	8938.34	16873.5	15715.2	50489.6	52426.9		13637.8	16260	15268.1	47161.7	52239.2	1
	303	267	1	1	16	40106-V08H1	A/Pigeon/Shanghai/S1069/2013	2013	HA	HA1			A	H7N9	7		Human cells	AGR49734	5666.14	18006.5	19679.4	49388	53608.4		7084.24	16530.9	17116.9	46428.5	53174.3	1
	304	248	1	1	15	11082-V08H1	A/Netherlands/219/03	2003	HA	HA1			A	H7N7	7		Human cells	AAR02640.1	4790.05	9710.97	8451.75	46061.3	51736.7		7737.06	12769.1	14414.7	42934.7	52380.6	1
	305	195	1	1	12	40128-V08H1	A/turkey/Italy/214845/2002	2002	HA	HA1			A	H7N3	7		Human cells	CAF33017.1	4959.4	10515	9971.78	47022.2	51863.9		6767.99	10846.1	10632.6	43042.2	51710.5	1
	306	273	1	1	17	40106-V08H1	A/Pigeon/Shanghai/S1069/2013	2013	HA	HA1			A	H7N9	7		Human cells	AGR49734	2836.5	9547.78	5889.45	48313.2	53405.3		4715.76	9443	7974.9	44615.6	53233.9	1
	307	220	1	1	13	40106-V08H1	A/Pigeon/Shanghai/S1069/2013	2013	HA	HA1			A	H7N9	7		Human cells	AGR49734	2759.35	9843.68	8816.24	44990.8	52039.1		3266.58	10903.4	12792.5	40969.5	52628.2	1
	308	207	1	1	13	40105-V08H1	A/Hangzhou/1/2013	2013	HA	HA1			A	H7N9	7		Human cells	AGI60301.1	2732.96	9219.32	6100.69	44223.3	52497		3238.91	8186.99	6046.08	42992.1	52613	1
	309	188	1	1	12	40172-V08H1	A/mallard/Netherlands/33/2006	2006	HA	HA1			A	H7N8	7		Human cells	EPI182113	2015.7	5939.32	5544.2	44263.4	52785.6		2833.82	9835.54	9549.77	41337.3	52639.7	1
	310	269	1	1	16	40104-V08H1	A/Shanghai/1/2013	2013	HA	HA1			A	H7N9	7		Human cells	AGW82624.1	1282.51	5594.25	3240.91	41038.8	52557.3		1443.89	4674.38	3579.95	35275.1	52566	1
	311	165	1	1	10	40169-V08H1	A/turkey/Italy/4602/99	1999	HA	HA1			A	H7N1	7		Human cells	CAD38286.1	405.378	1343.75	1162.79	38693.2	51686.5		862.894	3635.69	3110.64	37644.7	52440.6	1
	312	184	1	1	11	40170-V08H1	A/ruddy turnstone/New Jersey/563/2006	2006	HA	HA1			A	H7N2	7		Human cells	ACS68445.1	854.548	2179.42	1638.77	39378	52264.9		976.814	3202.23	3108.66	31007.1	52177.3	1
	313	93	1	1	6	40129-V08H1	A/chicken/SK/HR-00011/2007	2007	HA	HA1			A	H7N3	7		Human cells	ACA25329.1	131.377	860.622	838.078	8951.56	35164.2		166.213	1059.48	1554.47	10315.5	34431.6	1
	314																													0
	315																													0
	316																													0
	317	249	1	1	15	11693-V08H1	A/duck/Hong Kong/786/1979	1979	HA	HA1			A	H10N3	10		Human cells	BAF46762.1	130.292	1722.33	1254.24	20987.8	41052.1		546.666	2307.76	1839.6	21341.5	44214.4	1
	318	204	1	1	12	40184-V08H1	A/mallard/Minnesota/Sg-00194/2007	2007	HA	HA1			A	H10N3	10		Human cells	ACT84107.1	297.795	860.972	1306.76	15684.3	34958.3		311.022	1758.96	1930.66	12189.2	37101.9	1
	319	151	1	1	9	40351-V08H1	A/duck/Guangdong/E1/2012	2012	HA	HA1			A	H10N8	10		Human cells	AFJ19053.1	238.977	1313.11	1841.32	9289.81	24886		654.162	2661.46	3137.33	9292	29341.5	1
	320	78	1	1	5	40028-V08H1	A/duck/Hong Kong/562/1979	1979	HA	HA1			A	H10N9	10		Human cells	ABI84469.1	57.551	380.674	495.675	7350.72	23124.1		67.2422	1409.72	1003.01	7786.73	21210	1
	321	161	1	1	10	40360-V08H1	A/duck/Hunan/S11205/2012	2012	HA	HA1			A	H10N3	10		Human cells	AGO87051.1	17.8135	599.391	1529.24	7465.27	14004.5		157.918	1798.72	1466.16	6140.21	22547.3	1
	322																													0
	323																													0
	324																													0
	325	228	1	1	14	40192-V08H1	A/mallard/Astrakhan/263/1982	1982	HA	HA1			A	H14N5	14		Human cells	P26136	54.7975	534.181	516.629	6113.4	19950		67.9274	724.93	733.81	8093.16	21540	1
	326																													0
	327																													0
	328																													0
	329	143	1	1	9	11720-V08H1	A/duck/AUS/341/1983	1983	HA	HA1			A	H15N8	15		Human cells	ABB88132.1	624.226	3111.33	2077.54	24556.6	44071.5		323.722	2554.81	2718.32	21045.8	45777.3	1
	330	45	1	1	3	40193-V08H1	A/Australian shelduck/Western Australia/1756/1983	1983	HA	HA1			A	H15N2	15		Human cells	ABB90704.1	334.836	2050.49	2509.76	14515.3	35697.5		358.575	2290.19	3577.38	15317.3	34983.2	1
	331																													0
	332																													0
	333																													0
	334	190	1	1	12	40324-V08H1	A/flat-faced bat/Peru/033/2010	2010	HA	HA1			A	H18N11	18		Human cells	AGX84934.1	396.08	1742.97	2218.08	17795.3	34528.5		534.849	2294.2	2749.36	16146.9	40913.7	1
	335																													0
	336																													0
	337																													0
	338	274	1	1	17	40016-V08H1	B/Brisbane/60/2008	2008	HA	HA1			B	FluB	B		Human cells	ACN29383.1	656.504	2874.14	2667.12	25645.1	49039.6		721.682	3163.54	3605.98	24752.8	51764.1	1
	339	163	1	1	10	40157-V08H1	B/Yamagata/16/1988	1988	HA	HA1			B	FluB	B		Human cells	ABL77255.1	159.11	726.3	913.807	4520.89	17849.4		151.642	1342.17	2160.19	10936.2	27715.6	1
	340	238	1	1	14	11053-V01H2	B/Florida/4/2006	2006	HA	HA2			B	FluB	B		Human cells	ACA33493.1	282.247	721.072	984.254	6034.97	17236.2		424.272	1396.49	1476.61	7357.38	23659.1	1
	341	79	1	1	5	11716-V08H1	B/Malaysia/2506/2004	2004	HA	HA1			B	FluB	B		Human cells	ACO05957.1	189.069	801.904	796.235	5234.69	19769.8		172.936	1150.71	1302.52	8052.89	18531.6	1
	342	106	1	1	7	11053-V08H1	B/Florida/4/2006	2006	HA	HA1			B	FluB	B		Human cells	ACA33493.1	72.5135	217.475	488.457	3237.99	9973.97		29.1398	349.626	674.909	3502.79	9847	1
	343
	344
	345
	346
	347																		10	10	10	10	10		10	10	10	10	10
	348	268	1	1	16	10003-V04H2 (not in catalog)	A/VietNam/1203/2004	2004	HA	HA2			A	H5N1	5		Human cells	AAW80717.1	1483.96	3698.08	3214.88	19640.7	37587.4		1611.72	4477.64	4697.05	18445.8	41059.5
	349	271	1	1	16	11055-V04H3 (not in catalog)	A/California/04/2009	2009	HA	HA2			A	H1N1	1		Human cells	ACP41105.1	42.708	665.382	504.396	10780.4	34053		90.0199	639.818	595.615	10949.1	36232.5
	350																		10	10	10	10	10		10	10	10	10	10
	351	185	1	1	11	11053-V04H2	B/Florida/4/2006	2006	HA	HA2			B	FluB	B		Human cells	ACA33493.1	54155.9	49766.7	50121.2	48366.2	50682.8		52579.3	48731.3	47512.5	46028	52035.2
	352																		10	10	10	10	10		10	10	10	10	10
	353	278	1	1	17	40064-V07H	A/Thailand/1(KAN-1)/2004	2004	NA				A	H5N1		1	Human cells		152.902	744.869	679.643	5293.39	23819.7		211.155	680.154	1196.02	6724.22	27477.6
	354	87	1	1	6	40109-V07H	A/Shanghai/1/2013	2013	NA				A	H7N9		9	Human cells	AGW82624.1	45.3914	311.301	123.508	1110.77	2841.9		61.6199	259.381	226.726	1241.65	2189.45
	355	279	1	1	17	40109-VNAHC	A/Shanghai/1/2013	2013	NA (Active)				A	H7N9		9	Human cells	AGW82624.1	6187.63	12260.2	14811.7	10288.9	31398.1		6606.13	13823.2	21417.9	24465.4	33997.4
	356	177	1	1	11	40064-V07H-B	A/Thailand/1(KAN-1)/2004	2004	NA (biotinylated)				A	H5N1		1	Baculovirus		52718	46864.5	47420.5	45561.5	50019.9		48912.7	46171.6	46186.1	43645.2	51120.3
	357	18		1	2	A/duck/Alberta/60/1976													14.9963	89.8945	66.7262	500.123	9845.31		42.2897	36.8191	111.486	423.871	4515.97
	358	19		1	2	A/mallard duck/Astrakhan/263/1982													44.5492	66.149	23.9385	324.112	17377.6		28.0354	55.3107	43.1484	371.062	9525.67
	359	20		1	2	A/Little shoulder bat/Guatemala/060/2010													33.8811	44.6423	34.6939	260.619	242.491		32.3805	43.5693	111.32	313.631	181.931
	360	21		1	2	A/Thailand/CU44/2006													49.1727	401.84	888.232	9189.67	32850.7		43.6946	172.199	475.239	7706.25	19872.1
	361	22		1	2	A/shearwater/Western Australia/2576/1979													42.0426	202.753	266.79	2716.06	19785.5		30.9851	285.347	540.283	3147.11	17222.1
	362	23		1	2	A/Fort Monmouth/1/1947													112.558	429.312	991.974	5583.36	20403.4		129.086	473.547	522.015	3945.02	10449.4
	363	24		1	2	A/Singapore/INFIMH/16-0019/2016													39.7672	20.2771	34.0267	160.784	3941.29		21.6651	70.8627	66.667	324.355	1243.47
	364	25		1	2	A/Switzerland/9715293/2013													45.9485	39.1077	26.6331	131.306	338.156		17.1016	32.4441	36.1258	190.228	66.6657
	365	26		1	2	A/Canada/rv504/2004													45.0504	133.054	64.5213	1222.94	10208.5		29.2509	173.494	227.542	1997.58	8611.15
	366	27		1	2	A/Brisbane/10/2007													65.1644	92.9445	114.931	173.303	147.555		49.6645	76.9891	87.4645	217.162	215.575
	367	28		1	2	A/duck/Czechoslovakia/1956													37.1764	337.568	644.923	6834.48	18830		29.0017	130.553	418.386	5902.73	8980.8
	368	29		1	2	A/England/268/1996													61.6158	333.343	235.395	3698.45	25462.1		36.7451	362.264	343.156	4725.38	24002.3
	369	30		1	2	A/Colorado/15/2014													33.5716	52.2158	25.7788	17.9949	33.279		31.0222	37.9657	39.8118	85.042	89.1549
	370	31		1	2	A/Taiwan/2/2013													26.1672	30.4334	51.1029	138.645	284.228		34.0712	39.8784	60.1896	287.815	375.567
	371	32		1	2	A/Hong Kong/125/2017													888.733	4613.55	3135.7	29456.5	51653.6		1727.39	3740.22	4709	28624.3	50247.2
	372	33		1	2	A/Virginia/32/2015													33.8906	27.1459	27.0733	10.8705	49.5307		28.4118	12.4847	15.8473	27.4804	61.8657
	373	34		1	2	A/New York/107/2003													197.644	441.367	235.954	2463.94	33455.2		110.485	152.461	209.753	3504.91	14372.3
	374	35		1	3	A/Hunan/02650/2016													677.794	3372.82	2006.17	20403.2	47606.9		800.163	2062.05	3216.02	19505.4	43608.7
	375																		10	10	10	10	10		10	10	10	10	10
	376																		10	10	10	10	10		10	10	10	10	10
	377																		10	10	10	10	10		10	10	10	10	10
	378																		10	10	10	10	10		10	10	10	10	10
	379																		10	10	10	10	10		10	10	10	10	10
	380																		10	10	10	10	10		10	10	10	10	10
	381	15		1	1	a-Hu IgA_0.03													49.0983	65.6581	62.3651	74.0123	56.9411		13.9261	15.2055	35.1316	71.3287	61.7253
	382	14		1	1	a-Hu IgA_0.1													65.8135	97.1744	74.4898	58.4263	95.6388		48.6364	48.6903	140.059	108.365	104.395
	383	13		1	1	a-Hu IgA_0.3													161.286	205.029	191.205	295.02	316.747		176.423	214.644	280.183	313.571	377.362
	384	7		1	1	a-Hu IgG 0.03													48.7457	84.5338	75.9873	161.393	310.309		39.5751	109.812	68.245	168.068	124.273
	385	6		1	1	a-Hu IgG 0.1													207.625	192.894	204.4	283.133	214.09		193.448	178.149	226.637	233.999	400.516
	386	5		1	1	a-Hu IgG 0.3													419.597	399.662	470.769	534.64	540.023		376.344	429.908	601.79	552.73	528.258
	387	280	1	1	17	Blank													28.3145	12.5992	11.244	11.7695	19.5945		24.4558	11.5432	17.5887	11.3117	11.1612
	388	281	1	1	17	Blank													16.7949	9.75511	12.2803	14.532	23.0044		15.5193	10	14.5735	11.6737	18.0359
	389	282	1	1	17	Blank													30.0565	19.1948	13.5069	16.5052	41.4736		11.4579	15.0193	10	12.7775	17.6351
	390	283	1	1	17	Blank													13.7884	12.2474	21.5821	11.597	43.8569		10.184	10	9.367	10	29.1223
	391	284	1	1	17	Blank													11.1612	13.0264	10.7177	10.7177	27.2107		18.3488	14.5181	10	11.5238	21.5322
	392	285	1	1	17	Blank													41.8546	14.2045	10	13.2675	15.1645		15.8836	20.2956	11.597	10	10
	393	286	1	1	17	Blank													10.9683	19.0261	9.64961	11.4579	12.0016		25.1798	13.1319	9.0288	11.3346	16.2547
	394	287	1	1	17	Blank													16.7068	31.3621	10.8005	9.33033	34.8153		15.349	16.7264	10.9149	12.8102	30.1737
	395	288	1	1	17	Blank													12.5784	16.5393	18.2353	11.1979	21.5168		19.4289	13.1743	10	18.2765	10
	396	289	1	1	17	Blank													11.4579	20.5447	11.8801	10	23.6776		15.1524	10	8.5134	10	16.2093
	397	11		1	1	Hu IgA_0.03													39.3922	55.8587	72.2101	118.209	194.215		41.1882	69.4236	76.4626	122.873	101.636
	398	10		1	1	Hu IgA_0.1													130.139	253.938	174.14	233.277	161.61		97.886	186.443	149.713	253.809	165.088
	399	9		1	1	Hu IgA_0.3													285.538	393.598	241.078	366.944	281.598		180.272	206.148	279.837	350.169	265.897
	400	3		1	1	IgGmix-0.01													979.924	759.258	754.859	751.831	1303.08		714.987	828.778	948.519	984.47	1258.53
	401	2		1	1	IgGmix-0.03													2696.01	2199.18	2205.59	2118.3	3663.99		2138.19	2133.49	2068.56	2488.53	3403.08
	402	1		1	1	IgGmix-0.1													10180.7	7391.01	7660.62	7572.46	14706.7		7231.64	6623.57	7417.83	8522.14	13695.7
	403	4		1	1	PBST wash													43.8673	155.301	158.845	147.283	43.8433		70.6412	143.755	122.625	142.005	77.0009
	404	8		1	1	PBST wash													30.0048	88.8581	136.014	94.6977	115.292		43.5131	45.4324	63.5766	59.2322	36.6878
	405	12		1	1	PBST wash													20.6607	55.7217	52.4055	46.1411	63.0241		28.2829	54.9023	34.2242	53.1125	54.5119
	406	16		1	1	PBST wash													41.6916	104.872	42.8136	29.9363	11.8853		36.1987	46.2519	27.806	32.1246	26.6891
	407	17		1	1	PBST wash													44.1041	25.1997	30.2189	15.7844	69.2166		20.9573	34.0884	33.2765	46.7327	30.2147
	408	36		1	3	PBST wash													28.3245	66.3336	61.842	906.363	1802.49		30.7273	146.663	103.937	1317.2	2385.28

## Sheet: Fig 8
																	NaSCN conc	0M	1.5M		0M	1.5M		0M	1.5M		0M	1.5M		0M	1.5M
	Index	Block	Column	Row	Cat#(SinoBio)	Full ID	Year	Mol ID1	Mol ID2	Tags	Mutations	Type	Subtype	H	N	Expression																		median	median	median	median	median
																		d14	d14		d28	d28		d45	d45		d73	d73		d86	d86			d14	d28	d45	d73	d86
	249	1	15	14	40007-V08H1	A/Ohio/07/2009	2009	HA	HA1	His		A	H1N1	1		HEK293		733.667	3.33333		8126	160.333		31984.7	3200		33118.3	4519		26384	4282.33			0.00454339	0.0197309	0.100048	0.13645	0.162308
	244	1	10	14	40350-V08H1	A/California/06/2009	2009	HA	HA1	His		A	H1N1	1		HEK293		375.333	-4.33333		3570.67	209		28370	1464.33		31060.7	4883.67		29071	4430.67			-0.0115453	0.0585325	0.0516156	0.15723	0.152408
	278	1	8	16	40009-V08H1	A/NewYork/18/2009	2009	HA	HA1	His		A	H1N1	1		HEK293		837	-34.6667		2824	173.333		38520.7	21823		35028.3	21299		29079.7	20054.7			-0.0414178	0.0613787	0.566527	0.608051	0.689646
	241	1	7	14	40035-V08H1	A/Beijing/22808/2009	2009	HA	HA1	His		A	H1N1	1		HEK293		287.333	20		4540	184		31561.7	1480		28473.7	3898.67		23952.7	4130.33			0.0696056	0.0405286	0.0468923	0.136922	0.172437
	305	1	17	17	40005-V08H1	A/England/195/2009	2009	HA	HA1	His		A	H1N1	1		HEK293		97	-5		397.667	-15.3333		19682.7	955.667		27053.3	1591.67		17863.3	1925.33			-0.0515464	-0.0385583	0.0485537	0.0588344	0.107781
	136	1	10	8	11055-V08H4	A/California/04/2009	2009	HA	HA1	His		A	H1N1	1		HEK293		-20	6.66667		2310.67	150.667		13758.7	665		18882	2346		14853.3	1965.67			-0.333333	0.0652048	0.0483332	0.124245	0.132338
	235	1	1	14	40006-V08H1	A/Texas/05/2009	2009	HA	HA1	His		A	H1N1	1		HEK293		97	-1.33333		914.667	5.33333		16955.3	1089.67		20346.3	1885		17435	2213			-0.0137457	0.0058309	0.0642669	0.0926457	0.126929
	280	1	10	16	40090-V08H1	A/NewYork/1/1918	1918	HA	HA1	His		A	H1N1	1		HEK293		145.667	-8.33333		455	306.333		14974.3	844.333		23849	907.333		15859	1097.67			-0.0572082	0.67326	0.0563854	0.0380449	0.0692141
	131	1	5	8	11068-V08H1	A/BrevigMission/1/1918	1918	HA	HA1	His		A	H1N1	1		HEK293		-198.333	-20		694.333	-71.3333		13639	356.333		13260	1871		10758	1276.67			0.10084	-0.102736	0.0261261	0.141101	0.118671
	226	1	10	13	40393-V08H1	A/swine/Belgium/1/1998	1998	HA	HA1	His		A	H1N1	1		HEK293		41.6667	-1.66667		123.333	-10.6667		12560.7	656.667		12730.7	1660.33		11571	1733			-0.04	-0.0864865	0.0522796	0.13042	0.149771
	90	1	18	5	40392-V08H1	A/NewJersey/8/1976	1976	HA	HA1	His		A	H1N1	1		HEK293		26.6667	-6		138	118		5790.33	724.667		7354.67	808.667		5164.67	1151			-0.225	0.855072	0.125151	0.109953	0.22286
	204	1	6	12	40116-V08H1	A/HongKong/1/1968	1968	HA	HA1	His		A	H1N1	1		HEK293		108	4.66667		-18.3333	10.6667		8793	1243.67		7366.67	1977		2587.67	262.333			0.0432099	-0.581818	0.141438	0.268371	0.101378
	217	1	1	13	40134-V08H1	A/USSR/90/1977	1977	HA	HA1	His		A	H1N1	1		HEK293		32.6667	-21		230.333	-9.66667		10242	287.333		6462.33	774.667		6839.33	1327			-0.642857	-0.0419682	0.0280544	0.119874	0.194025
	243	1	9	14	40132-V08H1	A/Texas/36/1991	1991	HA	HA1	His		A	H1N1	1		HEK293		75	10.3333		103.667	69.3333		7843	98		4926.67	690.333		4076.33	919.667			0.137778	0.66881	0.0124952	0.140122	0.225611
	121	1	13	7	11684-V08H1	A/PuertoRico/8/1934	1934	HA	HA1	His		A	H1N1	1		HEK293		335	-7		714.667	29		6798.33	11.3333		4635	210.667		4931.67	133.333			-0.0208955	0.0405784	0.00166708	0.0454513	0.0270362
	252	1	18	14	11687-V08H1	A/Ohio/UR060991/2007	2007	HA	HA1	His		A	H1N1	1		HEK293		34	1.33333		-64.6667	-30		4994.67	-20		4511	83.3333		1267.67	194.667			0.0392157	0.463918	-0.00400427	0.0184734	0.153563
	257	1	5	15	40464-V08H1	A/Albany/12/1951	1951	HA	HA1	His		A	H1N1	1		HEK293		-366	-66.6667		-307.667	-113.667		8295	-375.667		4119	220.333		3896.33	631.333			0.182149	0.369447	-0.0452883	0.0534919	0.162033
	272	1	2	16	11052-V08H1	A/Brisbane/59/2007	2007	HA	HA1	His		A	H1N1	1		HEK293		-42.3333	-9		-50	0		653.333	-33.3333		3755.67	70.3333		1563.67	15.3333			0.212598	0	-0.0510204	0.0187273	0.00980601
	161	1	17	9	40133-V08H1	A/Beijing/262/1995	1995	HA	HA1	His		A	H1N1	1		HEK293		-40.6667	-12.3333		32	86.3333		6071.67	332.667		3574.33	495.333		2743	548.333			0.303279	2.69792	0.05479	0.138581	0.199903
	202	1	4	12	11708-V08H1	A/SolomonIslands/3/2006	2006	HA	HA1	His		A	H1N1	1		HEK293		73.6667	-6.33333		58.3333	10.3333		6512.67	90		3132.33	1073.67		2679.33	254.333			-0.0859729	0.177143	0.0138192	0.342769	0.0949241
	157	1	13	9	11692-V08H1	A/WSN/1933	1933	HA	HA1	His		A	H1N1	1		HEK293		75	12.3333		32.3333	64.6667		1163	86		2891.33	778.333		3731.67	1183.33			0.164444	2	0.0739467	0.269195	0.317106
	308	1	2	18	40567-H08H	A/Michigan/45/2015	2015	HA	HA1	His		A	H1N1	1		HEK293		-32	11		-2.33333	42.6667		3590.33	417.333		2656.67	252		2430.67	451			-0.34375	-18.2857	0.116238	0.0948557	0.185546
	99	1	9	6	11683-V08H1	A/NewCaledonia/20/1999	1999	HA	HA1	His		A	H1N1	1		HEK293		-145	-56.6667		-161	-44		1905	-235.333		726.333	-207.333		385.667	24			0.390805	0.273292	-0.123535	-0.285452	0.0622299
																		d14	d14		d28	d28		d45	d45		d73	d73		d86	d86		Day	14	28	45	73	86
	91	1	1	6	11692-V08H	A/WSN/1933	1933	HA	HA1+HA2	His		A	H1N1	1		HEK293		41511.3	7503		47389.7	31703.3		54116.7	37842		48233.3	35299.7		45129.7	32565.3			0.180746	0.668993	0.699267	0.731852	0.721595
	69	1	15	4	11708-V08H	A/SolomonIslands/3/2006	2006	HA	HA1+HA2	His		A	H1N1	1		HEK293		38288.3	282		43523.7	13774		47536	27987		46207.3	20880.7		43501.7	17944.3			0.00736517	0.316471	0.588754	0.451891	0.412498
	183	1	3	11	40090-V08B	A/NewYork/1/1918	1918	HA	HA1+HA2	His		A	H1N1	1		Baculo		38875	2464.33		42067.7	14613.3		51132.3	30424.3		46802.3	30306.3		42445.7	25279.3			0.0633912	0.347377	0.595012	0.647539	0.595569
	148	1	4	9	40350-V08B	A/California/06/2009	2009	HA	HA1+HA2	His		A	H1N1	1		Baculo		19981.7	825		41060.7	20846		48694.7	42575.7		48073	33240		40560.7	29092.7			0.0412878	0.507688	0.874339	0.691448	0.717263
	76	1	4	5	40009-V08H	A/NewYork/18/2009	2009	HA	HA1+HA2	His		A	H1N1	1		HEK293		36770.7	7684		39886.3	23134.7		50673.3	33982		45164.3	34813		45725	32578.7			0.208971	0.580015	0.670609	0.770807	0.712491
	169	1	7	10	11052-V08H	A/Brisbane/59/2007	2007	HA	HA1+HA2	His		A	H1N1	1		HEK293		26433.3	23.3333		33168	5921.33		41562.7	30104		44814	19361		40072.7	15545			0.000882724	0.178525	0.724304	0.43203	0.38792
	206	1	8	12	11055-V08H2	A/California/04/2009	2009	HA	HA1+HA2	His	IQS->RQRRRRK	A	H1N1	1		HEK293		26490.7	3538.67		36021.3	22102.3		43851	35810.7		43367	30685.3		39594	24854.3			0.133582	0.61359	0.816644	0.707573	0.62773
	94	1	4	6	40005-V08H	A/England/195/2009	2009	HA	HA1+HA2	His		A	H1N1	1		HEK293		18875	1524.67		35371.3	13110		49964.3	26167.3		43995.7	32286.3		41085	25150.3			0.080777	0.370639	0.52372	0.733853	0.612154
	63	1	9	4	11687-V08H	A/Ohio/UR060991/2007	2007	HA	HA1+HA2	His		A	H1N1	1		HEK293		28676.3	269.667		41630.3	9778		50727.3	20585.7		42132	22958.3		42925.7	17432.7			0.00940381	0.234877	0.40581	0.544914	0.406113
	119	1	11	7	11683-V08H	A/NewCaledonia/20/1999	1999	HA	HA1+HA2	His		A	H1N1	1		HEK293		24030.7	78.6667		30150.7	8474.33		46163.3	22239		44248	20615.3		44717.3	20233			0.00327359	0.281066	0.481746	0.465904	0.452464
	67	1	13	4	40393-V08B	A/swine/Belgium/1/1998	1998	HA	HA1+HA2	His		A	H1N1	1		Baculo		5831.33	43		20966	3432		42592.3	25788.7		48204.3	30331.3		46702.7	24062			0.00737396	0.163694	0.605477	0.629224	0.515217
	200	1	2	12	40007-V08H	A/Ohio/07/2009	2009	HA	HA1+HA2	His		A	H1N1	1		HEK293		26790.3	1514.33		39528.3	19018.7		51601	36586.7		43144.3	33057		42662.3	29072			0.0565254	0.48114	0.70903	0.766196	0.681444
	260	1	8	15	11055-V08B1	A/California/04/2009	2009	HA	HA1+HA2	His	Y108F	A	H1N1	1		Baculo		22694.3	1765.67		34924.7	17082		52029.7	29219.3		43383	32716.7		42466.7	25733			0.0778021	0.48911	0.56159	0.754136	0.605958
	126	1	18	7	40392-V08B	A/NewJersey/8/1976	1976	HA	HA1+HA2	His		A	H1N1	1		Baculo		26368	1345		35681	15518		48986.7	30763		40050	26549.7		43707	26520.3			0.0510088	0.434909	0.627987	0.662913	0.606775
	135	1	9	8	40006-V08H	A/Texas/05/2009	2009	HA	HA1+HA2	His		A	H1N1	1		HEK293		10347.3	202.667		24582.3	14836.3		42858.3	33888		41697.3	30179		37253	27355.3			0.0195864	0.603536	0.790698	0.723763	0.734312
	104	1	14	6	11085-V08H	A/California/07/2009 HA1+HA2 His tag	2009	HA	HA1+HA2	His		A	H1N1	1		HEK293		10287	466		29391	12842.3		47488.7	17757.3		38942.7	24636.7		33428.3	16740.3			0.0452999	0.436948	0.373928	0.632639	0.500783
	187	1	7	11	40134-V08B	A/USSR/90/1977	1977	HA	HA1+HA2	His		A	H1N1	1		Baculo		160	19.6667		14352.3	1130.33		44115	13822		43582.7	23483		40187.3	19580.7			0.122917	0.0787561	0.313317	0.538815	0.487235
	103	1	13	6	40035-V08H	A/Beijing/22808/2009	2009	HA	HA1+HA2	His		A	H1N1	1		HEK293		9642.33	1207		26767.7	12159		34591.3	28469.3		35762.3	19539.7		31668.7	13477			0.125177	0.454242	0.823019	0.546376	0.425563
	116	1	8	7	11068-V08H	A/BrevigMission/1/1918	1918	HA	HA1+HA2	His		A	H1N1	1		HEK293		23022.3	510.667		30573	5372.67		42509.3	16867		38468.7	18253		35410	11726.7			0.0221814	0.175732	0.396783	0.47449	0.331168
	140	1	14	8	11055-V08H	A/California/04/2009	2009	HA	HA1+HA2	His		A	H1N1	1		HEK293		5238	78		20391.3	4984		42823	14467.3		35628.3	19146.7		32062	13899.3			0.0148912	0.244418	0.33784	0.5374	0.433514
	36	1	18	2	40464-V08B	A/Albany/12/1951	1951	HA	HA1+HA2	His		A	H1N1	1		Baculo		5517.67	39		17512.3	3694.67		35549	17627.7		35444.3	16971.7		30701.3	14032.3			0.00706821	0.210975	0.49587	0.478826	0.457059
	160	1	16	9	40133-V08B	A/Beijing/262/1995	1995	HA	HA1+HA2	His		A	H1N1	1		Baculo		9498	-26.6667		20184	7218.67		33147	23022.7		33976.3	15802.7		35076.3	13917			-0.00280761	0.357643	0.694563	0.465108	0.396763
	128	1	2	8	40132-V08B	A/Texas/36/1991	1991	HA	HA1+HA2	His		A	H1N1	1		Baculo		88	2.66667		8286	4450.67		16982.3	13072.3		18925	11333		20415.7	12376.7			0.030303	0.537131	0.769761	0.598838	0.606234
	45	1	9	3	11684-V08H	A/PuertoRico/8/1934	1934	HA	HA1+HA2	His		A	H1N1	1		HEK293		3393.33	-3.66667		8028.33	2082.67		18296	6840		16967.3	10012.3		13066.3	5824			-0.00108055	0.259415	0.373852	0.590095	0.445726
																		21338	374		31870.5	12500.7		45139.2	27077.2		43255.7	24059.8		40374	19906.8		Cal09	0.0778021	0.48911	0.56159	0.707573	0.605958
	51	1	15	3	40119-V08H1	A/Guiyang/1/1957	1957	HA	HA1	His		A	H2N2	2		HEK293		62.3333	-6.66667		1307.33	22.6667		32879	10384.3		29211	14349.7		27602	6405.33			-0.106952	0.0173381	0.315835	0.491242	0.23206
	311	1	5	18	11088-V08H1	A/Japan/305/1957	1957	HA	HA1	His		A	H2N2	2		HEK293		193	3.33333		196.667	-0.666667		27942	5871.33		29056.3	14055		26696	6451.67			0.0172712	-0.00338983	0.210126	0.483716	0.241672
	93	1	3	6	11688-V08H1	A/Canada/720/2005	2005	HA	HA1	His		A	H2N2	2		HEK293		-76.6667	-5.66667		268.667	11.6667		22632.7	1225.67		18156.7	7504.33		12334	1192.33			0.073913	0.0434243	0.0541548	0.41331	0.0966705
	60	1	6	4	11088-V08H	A/Japan/305/1957	1957	HA	HA1+HA2	His		A	H2N2	2		HEK293		26630	1159.67		31386	8453.33		49567	24137		45792.7	24093.3		43164.3	18990.3			0.0435474	0.269335	0.486957	0.52614	0.439954
	190	1	10	11	40119-V08B	A/Guiyang/1/1957	1957	HA	HA1+HA2	His		A	H2N2	2		Baculo		17441.3	311		23245.3	4619.67		45443	17374.7		41891.7	22014		36978	18394.3			0.0178312	0.198735	0.38234	0.525498	0.49744
	64	1	10	4	11688-V08H	A/Canada/720/2005	2005	HA	HA1+HA2	His		A	H2N2	2		HEK293		-61.6667	3		-86.3333	40		-137	38		129.333	-7.33333		-48	12			-0.0486486	-0.46332	-0.277372	-0.056701	-0.25
	114	1	6	7	40146-V08H1	A/HongKong/CUHK31987/2011	2011	HA	HA1	His		A	H3N2	3		HEK293		1203.33	-1.66667		3063.33	171		16705.7	4095.67		13619.3	4298.67		10225.3	1871.33			-0.00138504	0.0558215	0.245166	0.31563	0.18301
	207	1	9	12	40477-V08H1	A/Texas/1/1977	1977	HA	HA1	His		A	H3N2	3		HEK293		984	-79		3787.67	1022.33		12507.7	7768		9570	4218.67		4864	1129.33			-0.0802846	0.269911	0.621059	0.440822	0.232182
	73	1	1	5	40145-V08H1	A/Victoria/361/2011	2011	HA	HA1	His		A	H3N2	3		HEK293		-30.6667	-13.3333		249.333	26.3333		2366.33	141.333		4888.67	1589.33		7339	717			0.434783	0.105615	0.0597267	0.325106	0.0976972
	79	1	7	5	11972-V08H1	A/Wisconsin/67/2005	2005	HA	HA1	His		A	H3N2	3		HEK293		35.6667	-16.6667		56	7.33333		5370.67	669.667		4836.33	760		6899	85.6667			-0.46729	0.130952	0.12469	0.157144	0.0124173
	276	1	6	16	40494-V08H1	A/Missouri/09/2014	2014	HA	HA1	His		A	H3N2	3		HEK293		-347.333	-110		-172	-205.333		2848.33	-274		5099.67	222		950.333	-263.333			0.316699	1.1938	-0.0961966	0.0435323	-0.277096
	261	1	9	15	40485-V08H1	A/Nanchang/933/1995	1995	HA	HA1	His		A	H3N2	3		HEK293		64.3333	-7		96	-24.3333		4395.33	456		3354.33	529		1015.33	271.667			-0.108808	-0.253472	0.103746	0.157706	0.267564
	214	1	16	12	40435-V08H1	A/ChiangRai/277/2011	2011	HA	HA1	His		A	H3N2	3		HEK293		67.6667	27.6667		-72.6667	-12		1021.33	56.3333		1742	328.667		1033.67	109			0.408867	0.165138	0.0551567	0.188672	0.10545
	287	1	17	16	40144-V08H1	A/Wisconsin/15/2009	2009	HA	HA1	His		A	H3N2	3		HEK293		254.333	-49.3333		105.667	191.333		939	404		1392.33	285		664.667	226.333			-0.193971	1.81073	0.430245	0.204692	0.340522
	31	1	13	2	40489-V08H1	A/Hanoi/EL134/2008	2008	HA	HA1	His		A	H3N2	3		HEK293		-38	-80.6667		14.6667	-57.6667		766	237.667		981.333	548.333		480.333	163.667			2.12281	-3.93182	0.31027	0.558764	0.340736
	86	1	14	5	11715-V08H1	A/Wyoming/03/2003	2003	HA	HA1	His		A	H3N2	3		HEK293		11.3333	-30.6667		35.6667	6.66667		357.667	-109.667		1080.33	-254.333		392.667	-17.3333			-2.70588	0.186916	-0.306617	-0.235421	-0.0441426
	65	1	11	4	40436-V08H1	A/NewYork/55/2004	2004	HA	HA1	His		A	H3N2	3		HEK293		-51.6667	-202.667		-3	-74.3333		-2.33333	23.3333		853.333	-84.6667		219.667	-143.333			3.92258	24.7778	-10	-0.0992187	-0.652504
	215	1	17	12	40151-V08H1	A/Victoria/208/2009	2009	HA	HA1	His		A	H3N2	3		HEK293		-4	-16.3333		22.6667	-34.3333		720.333	-71		672.333	-30.6667		383.333	-198.667			4.08333	-1.51471	-0.0985655	-0.0456123	-0.518261
	267	1	15	15	40488-V08H1	A/Fujian/411/2002	2002	HA	HA1	His		A	H3N2	3		HEK293		40.3333	-14		35.3333	4.66667		-40.3333	-5.33333		-40.6667	-46.6667		-20.3333	7.66667			-0.347107	0.132075	0.132231	1.14754	-0.377049
	168	1	6	10	40101-V08H1	A/Memphis/1/1968	1968	HA	HA1	His		A	H3N2	3		HEK293		39.6667	-3.33333		12.3333	-10.3333		520	-61		384	4.66667		22	-64.3333			-0.0840336	-0.837838	-0.117308	0.0121528	-2.92424
	32	1	14	2	40487-V08H1	A/Philippines/472/2002	2002	HA	HA1	His		A	H3N2	3		HEK293		22	3		52	10.6667		67.3333	7.33333		309	-14.6667		81	81			0.136364	0.205128	0.108911	-0.0474649	1
	292	1	4	17	40497-V08H1	A/Switzerland/9715293/2013	2013	HA	HA1	His		A	H3N2	3		HEK293		10.3333	-40		-7.66667	-61		163	133		273.667	146.333		-15.3333	26			-3.87097	7.95652	0.815951	0.534714	-1.69565
	40	1	4	3	40479-V08H2	A/England/42/1972	1972	HA	HA1	His		A	H3N2	3		HEK293		3.33333	14.3333		50	-28.3333		254	15		225	-21		242.667	15			4.3	-0.566667	0.0590551	-0.0933333	0.0618132
	124	1	16	7	40154-V08H1	A/Moscow/10/1999	1999	HA	HA1	His		A	H3N2	3		HEK293		7.66667	-69		-24	-34		-6.66667	-72.3333		383.333	-75		200.667	-158.333			-9	1.41667	10.85	-0.195652	-0.789037
	159	1	15	9	40476-V08H	A/Johannesburg/33/1994	1994	HA	HA1	His		A	H3N2	3		HEK293		6.33333	18.6667		38.6667	22.6667		-162.333	-105.667		153	-110		-69	-163.667			2.94737	0.586207	0.650924	-0.718954	2.37198
	174	1	12	10	40149-V08H1	A/Sydney/5/1997	1997	HA	HA1	His		A	H3N2	3		HEK293		43.6667	3.66667		52.3333	32		65.3333	70		152.667	64.3333		71.3333	-0.333333			0.0839695	0.611465	1.07143	0.421397	-0.0046729
	196	1	16	11	40058-V08H1	A/reassortant/IVR-155/Victoria/210/2009	2009	HA	HA1	His		A	H3N2	3		HEK293		17.3333	-3.33333		24	48		171.333	-11.3333		221	-17.6667		-40	64.3333			-0.192308	2	-0.0661479	-0.0799397	-1.60833
	266	1	14	15	40152-V08H1	A/GuangdongLuohu/1256/2009	2009	HA	HA1	His		A	H3N2	3		HEK293		68.3333	13.3333		11.6667	1.66667		-7	95		52	43.6667		65.6667	-34.6667			0.195122	0.142857	-13.5714	0.839744	-0.527919
	89	1	17	5	40043-V08H1	A/Perth/16/2009	2009	HA	HA1	His		A	H3N2	3		HEK293		-73.6667	-76.6667		-43.6667	5.66667		-165.333	-205.333		98.6667	-187		-74.3333	-123.333			1.04072	-0.129771	1.24194	-1.89527	1.65919
	268	1	16	15	11056-V08H1	A/Brisbane/10/2007	2007	HA	HA1	His		A	H3N2	3		HEK293		-27.6667	-14.3333		12	-41.3333		15	-34.6667		31.3333	0		-27	-113			0.518072	-3.44444	-2.31111	0	4.18519
	293	1	5	17	40490-V08H1	A/Hanoi/EL201/2009	2009	HA	HA1	His		A	H3N2	3		HEK293		68.6667	-98.6667		128	-45.3333		200.667	67.3333		-4.66667	99		-75	99.6667			-1.43689	-0.354167	0.335548	-21.2143	-1.32889
	39	1	3	3	11707-V08H1	A/Aichi/2/1968	1968	HA	HA1	His		A	H3N2	3		HEK293		11.3333	-28.3333		-73.6667	8.66667		159.333	43.3333		23.3333	5979		-198.333	119			-2.5	-0.117647	0.271967	256.243	-0.6
	289	1	1	17	40486-V08H1	A/Netherlands/178/1995	1995	HA	HA1	His		A	H3N2	3		HEK293		43.6667	-1.66667		22.6667	4.66667		-108	74.3333		28.6667	4.33333		-52.3333	-100.333			-0.0381679	0.205882	-0.688272	0.151163	1.9172
	299	1	11	17	40478-V08H1	A/Christchurch/4/1985	1985	HA	HA1	His		A	H3N2	3		HEK293		13.6667	11		-22	-1.66667		-61.3333	11.6667		16.6667	-13.6667		-63.6667	-47.3333			0.804878	0.0757576	-0.190217	-0.82	0.743455
	197	1	17	11	40395-V08H1	A/Indiana/07/2012	2012	HA	HA1	His		A	H3N2	3		HEK293		37.3333	-11.3333		-82.3333	10.6667		110.667	16		55	-67.6667		-7	-45.3333			-0.303571	-0.129555	0.144578	-1.2303	6.47619
	256	1	4	15	40354-V08H1	A/Texas/50/2012	2012	HA	HA1	His		A	H3N2	3		HEK293		-35	-3.33333		-52.6667	4.66667		155.667	-92		-87.3333	-61.6667		-86	-130.333			0.0952381	-0.0886076	-0.591006	0.706107	1.5155
	247	1	13	14	40118-V08H1	A/California/7/2004	2004	HA	HA1	His		A	H3N2	3		HEK293		10.6667	-41.3333		-23.6667	-2		-117.667	-207.333		-155.667	-188		-128	-170.333			-3.875	0.084507	1.76204	1.20771	1.33073
	195	1	15	11	11707-V08H	A/Aichi/2/1968	1968	HA	HA1+HA2	His		A	H3N2	3		HEK293		387.667	14.3333		519.333	14		13878	427.333		20763.7	414.333		15536.3	254.667			0.0369733	0.0269576	0.0307921	0.0199547	0.0163917
	158	1	14	9	40476-V08B	A/Johannesburg/33/1994	1994	HA	HA1+HA2	His		A	H3N2	3		Baculo		23.6667	7.66667		260.333	33		16495.3	374.667		14404.7	1037.67		13190.7	384.667			0.323944	0.126761	0.0227135	0.0720368	0.029162
	146	1	2	9	40043-V08H	A/Perth/16/2009	2009	HA	HA1+HA2	His		A	H3N2	3		HEK293		35.3333	-10.6667		307	-12		13722	966		17271.7	5335		17307.7	2108.67			-0.301887	-0.0390879	0.0703979	0.308887	0.121834
	186	1	6	11	40151-V08B	A/Victoria/208/2009	2009	HA	HA1+HA2	His		A	H3N2	3		Baculo		147.667	18		225	16.3333		12041	4256.33		17344.7	6244.33		11417.3	2028.33			0.121896	0.0725926	0.353487	0.360015	0.177654
	171	1	9	10	40152-V08B	A/GuangdongLuohu/1256/2009	2009	HA	HA1+HA2	His		A	H3N2	3		Baculo		223.333	12.3333		129.333	112.333		2683	304.333		13389.3	1559		4735.67	754			0.0552239	0.868557	0.11343	0.116436	0.159217
	176	1	14	10	40118-V08B	A/California/7/2004	2004	HA	HA1+HA2	His		A	H3N2	3		Baculo		59.6667	-4		179	36.3333		615.333	56.6667		10452.3	440.333		8346.33	109.667			-0.0670391	0.20298	0.092091	0.0421278	0.0131395
	120	1	12	7	40486-V08B	A/Netherlands/178/1995	1995	HA	HA1+HA2	His		A	H3N2	3		Baculo		753	-289.333		574	33.3333		7081.67	613.667		8614.67	1822		6915.33	470			-0.384241	0.058072	0.0866557	0.2115	0.0679649
	127	1	1	8	40485-V08B	A/Nanchang/933/1995	1995	HA	HA1+HA2	His		A	H3N2	3		Baculo		277.667	-75.3333		814.667	-10.3333		5748	138.333		7330.67	721		4555.67	316.667			-0.271309	-0.0126841	0.0240663	0.0983539	0.0695105
	173	1	11	10	40354-V08B	A/Texas/50/2012	2012	HA	HA1+HA2	His		A	H3N2	3		Baculo		134	49.6667		110.333	20.6667		1586.33	41		8430.67	495.333		6819.67	134.667			0.370647	0.187311	0.0258458	0.0587538	0.0197468
	284	1	14	16	40489-V08B	A/Hanoi/EL134/2008	2008	HA	HA1+HA2	His		A	H3N2	3		Baculo		40	-10.3333		30	14.6667		306	60.3333		8450.67	95.6667		3933.33	29.3333			-0.258333	0.488889	0.197168	0.0113206	0.00745763
	130	1	4	8	11715-V08H	A/Wyoming/03/2003	2003	HA	HA1+HA2	His		A	H3N2	3		HEK293		40	-12		-29	149.333		-69.3333	-86.6667		7762.67	-30		5134	-22.3333			-0.3	-5.14943	1.25	-0.00386465	-0.00435008
	259	1	7	15	40145-V08B	A/Victoria/361/2011	2011	HA	HA1+HA2	His		A	H3N2	3		Baculo		-182.667	-51		-326.667	-217		65	-154.333		7621.67	-275		2996.33	-267.333			0.279197	0.664286	-2.37436	-0.0360813	-0.0892202
	95	1	5	6	40146-V08B	A/HongKong/CUHK31987/2011	2011	HA	HA1+HA2	His		A	H3N2	3		Baculo		34.3333	-1		522.333	-48.3333		1928.67	525		6847.33	452		6268.33	8			-0.0291262	-0.0925335	0.272209	0.0660111	0.00127626
	248	1	14	14	40058-V08B	A/Victoria/210/2009	2009	HA	HA1+HA2	His		A	H3N2	3		Baculo		48	-93.6667		7274	8485.33		6712	81.3333		7087.67	183.333		11468	7517			-1.95139	1.16653	0.0121176	0.0258665	0.655476
	201	1	3	12	40154-V08B	A/Moscow/10/1999	1999	HA	HA1+HA2	His		A	H3N2	3		Baculo		17.6667	-44.6667		420.333	-84.3333		1776.67	546.667		5707	648.333		1735.33	209.667			-2.5283	-0.200634	0.307692	0.113603	0.120822
	28	1	10	2	40494-V08B	A/Missouri/09/2014	2014	HA	HA1+HA2	His		A	H3N2	3		Baculo		-26.3333	0		-24.3333	-25.6667		70	35.6667		6210	93		4223.67	-11.3333			0	1.05479	0.509524	0.0149758	-0.00268329
	303	1	15	17	40490-V08B	A/Hanoi/EL201/2009	2009	HA	HA1+HA2	His		A	H3N2	3		Baculo		0	9.33333		21.6667	-7.33333		232.667	-42.3333		6087.33	70.3333		4661	73.6667			#DIV/0!	-0.338462	-0.181948	0.011554	0.0158049
	35	1	17	2	40488-V08B	A/Fujian/411/2002	2002	HA	HA1+HA2	His		A	H3N2	3		Baculo		11.3333	16.3333		-59.6667	4		99	44.6667		5647	167.333		3013.67	13.3333			1.44118	-0.0670391	0.451178	0.0296323	0.00442429
	43	1	7	3	40487-V08B	A/Philippines/472/2002	2002	HA	HA1+HA2	His		A	H3N2	3		Baculo		106	10.6667		-11.3333	4.33333		148.333	36.6667		5514.33	68.6667		3937	3.66667			0.100629	-0.382353	0.247191	0.0124524	0.000931335
	42	1	6	3	40497-V08B	A/Switzerland/9715293/2013	2013	HA	HA1+HA2	His		A	H3N2	3		Baculo		-0.666667	-1.33333		8.66667	-2.33333		240.667	23		4765	-1.66667		1697	-41.6667			2	-0.269231	0.0955679	-0.000349773	-0.0245531
	129	1	3	8	40149-V08B	A/Sydney/5/1997	1997	HA	HA1+HA2	His		A	H3N2	3		Baculo		46.6667	8		19.3333	-7		1586	282.333		3996	403.667		1013.33	93.3333			0.171429	-0.362069	0.178016	0.101018	0.0921053
	53	1	17	3	40043-V08B1	A/Perth/16/2009	2009	HA	HA1+HA2	His	Y108F	A	H3N2	3		Baculo		10.6667	2.66667		36	-26.6667		375.333	-2.33333		3750.67	-1		2414	-10.6667			0.25	-0.740741	-0.0062167	-0.000266619	-0.00441867
	57	1	3	4	11056-V08H_MixedWith 40461-V08H1	A/Brisbane/10/2007	2007	HA	HA1+HA2	His		A	H3N2	3		HEK293		-70	-15		-126	-25.6667		-71.3333	-65.6667		712.667	-18		415.667	-108			0.214286	0.203704	0.920561	-0.0252572	-0.259824
	156	1	12	9	11972-V08H	A/Wisconsin/67/2005	2005	HA	HA1+HA2	His		A	H3N2	3		HEK293		-70.6667	12.3333		-25.3333	-72.3333		0	-2.66667		635.667	-40		582	-41.6667			-0.174528	2.85526	#DIV/0!	-0.0629261	-0.0715922
	71	1	17	4	40390-V08H1	A/duck/Hunan/819/2009	2009	HA	HA1	His		A	H4N2	4		HEK293		228.667	-26.6667		308.333	95.3333		946	236.667		1559.33	180		508.333	20			-0.116618	0.309189	0.250176	0.115434	0.0393443
	250	1	16	14	11714-V08H1	A/mallard/Ohio/657/2002	2002	HA	HA1	His		A	H4N6	4		HEK293		24.3333	16		39.6667	2.33333		1288.67	-94		888	-82.6667		109	-32			0.657534	0.0588235	-0.0729436	-0.0930931	-0.293578
	37	1	1	3	40008-V08H1	A/mallardduck/Alberta/299/1977	1977	HA	HA1	His		A	H4N4	4		HEK293		-46.6667	-25.3333		9	19		174.333	140		78.3333	131.667		245	14.3333			0.542857	2.11111	0.803059	1.68085	0.0585034
	309	1	3	18	40025-V08H1	A/chicken/Alabama/1/1975	1975	HA	HA1	His		A	H4N8	4		HEK293		95.3333	6.66667		24.3333	-55.6667		529	59		-120.333	116		1	51.6667			0.0699301	-2.28767	0.111531	-0.963989	51.6667
	82	1	10	5	11706-V08H1	A/swine/Ontario/019111/1999	1999	HA	HA1	His		A	H4N6	4		HEK293		-28	-4.33333		43.6667	-152		-155	-103.333		-122.333	-143.333		-163	-158			0.154762	-3.48092	0.666667	1.17166	0.969325
	118	1	10	7	11706-V08H	A/swine/Ontario/019111/1999	1999	HA	HA1+HA2	His		A	H4N6	4		HEK293		12429.3	266.667		20439.7	1939.33		31474	14658		30867.3	10093		24539.7	5610			0.0214546	0.0948809	0.465718	0.32698	0.228609
	312	1	6	18	40025-V08H	A/chicken/Alabama/1/1975	1975	HA	HA1+HA2	His		A	H4N8	4		HEK293		474.333	-3		1601.67	-2.66667		24914.3	266		25689.3	6210.33		17675.7	1596.33			-0.00632467	-0.00166493	0.0106766	0.241748	0.0903125
	227	1	11	13	40008-V08H	A/mallardduck/Alberta/299/1977	1977	HA	HA1+HA2	His		A	H4N4	4		HEK293		346	23.6667		338.667	30		14740.3	964		23581.7	6932.67		18017.3	6258.33			0.0684008	0.0885827	0.0653988	0.293985	0.347351
	306	1	18	17	40390-V08B	A/duck/Hunan/819/2009	2009	HA	HA1+HA2	His		A	H4N2	4		Baculo		153.667	23.3333		1002	-9.33333		15909.3	3249		24796.7	6690.67		13031.3	4994			0.151844	-0.0093147	0.20422	0.269821	0.38323
	97	1	7	6	11714-V08H	A/mallard/Ohio/657/2002	2002	HA	HA1+HA2	His		A	H4N6	4		HEK293		284.333	-15.6667		153.333	6.66667		16594.3	1210.67		18157.7	3548		14550.3	2783			-0.0550996	0.0434783	0.0729566	0.1954	0.191267
																																		d14	d28	d45	d73	d86
	230	1	14	13	40004-V08H1	A/Xinjiang/1/2006	2006	HA	HA1	His		A	H5N1	5		HEK293		40123.3	17780		48130	30845.3		52504.3	42462		47676	42789.3		47183	29078.7			0.53644	0.762898	0.798571	0.867695	0.608628
	296	1	8	17	11697-V08H1	A/Egypt/2321NAMRU3/2007	2007	HA	HA1	His		A	H5N1	5		HEK293		3354.33	70.6667		9336.33	338		46385	24967.7		43520	29574		41319	24895			0.00182149	0.0335475	0.403279	0.610263	0.700892
	144	1	18	8	40049-V08H1	A/Egypt/3300NAMRU3/2008	2008	HA	HA1	His		A	H5N1	5		HEK293		11188	10343		24309	22568.7		44733	43729.3		43438.3	40517.7		38252.3	37049			0.854459	0.804677	0.988344	0.89813	0.912455
	238	1	4	14	11690-V08H1	A/goose/Guiyang/337/2006	2006	HA	HA1	His		A	H5N1	5		HEK293		1065	-3		4329.33	121.667		37512.3	19914		42307.3	21722.3		33858	15629.7			0.0426065	0.0225147	0.394303	0.595931	0.371175
	179	1	17	10	40088-V08H1	A/chicken/Yamaguchi/7/2004	2004	HA	HA1	His		A	H5N1	5		HEK293		406	137.333		3205.67	345.667		36899.3	18972.3		39211.3	20292.3		38306	17212.7			0.35613	0.100131	0.255385	0.549884	0.486329
	185	1	5	11	40060-V08H1	A/Hubei/1/2010	2010	HA	HA1	His		A	H5N1	5		HEK293		995.333	110.667		7617.67	874.333		36776	28823.3		35930	27485.7		32571	21817.3			0.0203735	0.108561	0.654993	0.737975	0.682679
	281	1	11	16	11698-V08H1	A/duck/Hunan/795/2002	2002	HA	HA1	His		A	H5N1	5		HEK293		472.667	1.66667		2359.33	356		28240.3	2142.33		36018.7	5612		23494	4893.33			0.154286	-0.00193424	0.0324948	0.0702076	0.325567
	46	1	10	3	40024-V08H1	A/goose/Guangdong/1/1996	1996	HA	HA1	His		A	H5N1	5		HEK293		5772.33	3180.33		8330.67	3511		37826.7	31113		36057.3	29157.7		30148.7	22672			0.581028	0.493029	1.01161	0.811351	0.738996
	151	1	7	9	40117-V08H1	A/barheadedgoose/Qinghai/1A/2005	2005	HA	HA1	His		A	H5N1	5		HEK293		2544.33	237.333		9365.33	904.667		30317.7	24511		33937	26792.3		36069.3	22983.7			0.122426	0.0799801	0.771787	0.826863	0.610098
	246	1	12	14	11702-V08H1	A/Egypt/N05056/2009	2009	HA	HA1	His		A	H5N1	5		HEK293		536.333	24		2907.33	89		39586.3	17270		32135	20703.7		31073.7	17183			0.141844	0.0322108	0.216141	0.577437	0.602915
	105	1	15	6	11048-V08H2	A/Anhui/1/2005	2005	HA	HA1	His		A	H5N1	5		HEK293		4088.67	1352.67		12577	4561		36324.7	28070.3		33430	24073		30806.3	17578			0.406609	0.304352	0.921776	0.709902	0.502143
	251	1	17	14	11701-V08H1	A/duck/Laos/3295/2006	2006	HA	HA1	His		A	H5N1	5		HEK293		454.333	45		2842.33	294		41218.7	22314.3		34382	21594		25579	15294			0.105058	0.0815678	0.221967	0.518408	0.551144
	78	1	6	5	11713-V08H1_0.05 mg/ml	A/HongKong/213/2003	2003	HA	HA1	His	S28W	A	H5N1	5		HEK293		894.333	369.667		4249.67	1019.67		33004.7	22750		33397	19921		28740.7	17450			0.36531	0.197867	0.601381	0.480547	0.517005
	205	1	7	12	40001-V08H1	A/duck/HongKong/P46/1997	1997	HA	HA1	His		A	H5N1	5		HEK293		795	77		3817.67	346.333		34268.3	21277		33858.3	23995.3		32658.3	16740.3			0.0985714	0.0703325	0.275495	0.681013	0.512215
	219	1	3	13	11689-V08H1	A/HongKong/483/1997	1997	HA	HA1	His		A	H5N1	5		HEK293		297.667	23		2097	20.6667		34628.7	16923.7		32938.3	21914		26876.7	13849.7			0.0670968	0.0314286	0.298353	0.545498	0.509882
	203	1	5	12	40044-V08H1	A/commonmagpie/HongKong/5052/2007	2007	HA	HA1	His		A	H5N1	5		HEK293		665	13		2836.67	94.6667		34629.7	23137.7		33034.3	22574.3		31172	16613.7			0.00629591	0.0308174	0.540148	0.624983	0.537899
	77	1	5	5	40372-V08H1	A/chicken/Jilin/9/2004	2004	HA	HA1	His		A	H5N1	5		HEK293		1385	48.3333		6998.67	1013.33		37724.3	16834.3		31911.3	17709		30296	14610.3			0.00406091	0.0847334	0.243583	0.475023	0.525103
	231	1	15	13	11712-V08H1	A/chicken/India/NIV33487/2006	2006	HA	HA1	His		A	H5N1	5		HEK293		1035.67	100		4126.33	269.667		36743.7	16132		31261.3	21045		26504.3	16920.3			0	0.032069	0.191568	0.569997	0.579568
	253	1	1	15	11700-V08H1	A/commonmagpie/HongKong/2256/2006	2006	HA	HA1	His		A	H5N1	5		HEK293		316.333	20.3333		2173	227.667		39676	18890.7		31163.7	21620.7		29586.7	17214.3			0.0565111	0.0767606	0.266411	0.748044	0.497212
	290	1	2	17	40160-V08H1	A/barnswallow/HongKong/D101161/2010	2010	HA	HA1	His		A	H5N1	5		HEK293		841	-27.6667		1686.33	17.3333		42186.3	13546.3		33526.3	22313		28329.3	16160			-0.0179354	0.0154204	0.193592	0.539831	0.570534
	110	1	2	7	40026-V08H1	A/Cambodia/S1211394/2008	2008	HA	HA1	His		A	H5N1	5		HEK293		1098	1.66667		3551	229.667		33626.3	18022.3		31514.7	19184.7		28644.3	14387			0.0503076	0.121434	0.258579	0.579664	0.527003
	191	1	11	11	40022-V08H1	A/Vietnam/UT31413II/2008	2008	HA	HA1	His		A	H5N1	5		HEK293		402.667	242.333		2285.33	676.667		31611.7	23446		31053	22995.7		29458.3	17107.3			0.460369	0.197535	0.845967	0.705047	0.592089
	83	1	11	5	11710-V08H1	A/Cambodia/R0405050/2007	2007	HA	HA1	His		A	H5N1	5		HEK293		397.667	26		2280	216		32421.7	18347		31568.3	20751.7		24672.7	13877.7			0.0704225	0.10273	0.905885	0.654904	0.51263
	108	1	18	6	40065-V08H1	A/Thailand/1/2004	2004	HA	HA1	His		A	H5N1	5		HEK293		1271.33	96.3333		4866	635.333		35238	19788		29708.7	22808.3		30098.3	18826.7			0.00348432	0.0924406	0.340534	0.629295	0.624889
	245	1	11	14	40158-V08H1	A/chicken/Vietnam/NCVD016/2008	2008	HA	HA1	His		A	H5N1	5		HEK293		274.667	12.6667		701	40.3333		31125	15129.3		28617.3	17901		26689.7	14596.7			0.168317	0.0592734	0.174352	0.574857	0.558918
	38	1	2	3	11709-V08H1	A/whooperswan/Mongolia/244/2005	2005	HA	HA1	His		A	H5N1	5		HEK293		255.667	27		1324	39		32792.3	18276		27960.7	21798.3		24044.7	12823.7			0.134383	0.00562193	0.235086	0.756237	0.549107
																		d14	d14		d28	d28		d45	d45		d73	d73		d86	d86			d14	d28	d45	d73	d86
	109	1	1	7	11048-V08H4	A/Anhui/1/2005	2005	HA	HA1+HA2	His		A	H5N1	5		HEK293		49981.3	25156.7		53580	37887		53272.3	49043.3		52494.3	48467.3		51579.3	42062			0.503321	0.707111	0.920615	0.923287	0.815482
	199	1	1	12	40044-V08H	A/commonmagpie/HongKong/5052/2007	2007	HA	HA1+HA2	His		A	H5N1	5		HEK293		47258	5761.67		51195.7	25366.3		52298.3	52282.7		50883.3	46424		50726.7	41652.7			0.121919	0.495478	0.9997	0.912362	0.82112
	233	1	17	13	40372-V08B	A/chicken/Jilin/9/2004	2004	HA	HA1+HA2	His		A	H5N1	5		Baculo		48400	27086.3		48990.7	37947.7		51793	51771		50511	44623		47474.7	42263.3			0.559635	0.77459	0.999575	0.883431	0.890229
	313	1	7	18	11710-V08H	A/Cambodia/R0405050/2007	2007	HA	HA1+HA2	His		A	H5N1	5		HEK293		50009.3	15549.3		48100.3	31407		53813.3	50998.3		51157	47595.3		46676	43130.7			0.310929	0.652948	0.94769	0.930378	0.924044
	277	1	7	16	40024-V08B	A/goose/Guangdong/1/1996	1996	HA	HA1+HA2	His		A	H5N1	5		Baculo		47106	23184.3		48769	41607.7		52964.7	48230		50562	47452		45565	43170.7			0.492174	0.853158	0.910607	0.938491	0.947452
	258	1	6	15	40088-V08H	A/chicken/Yamaguchi/7/2004	2004	HA	HA1+HA2	His		A	H5N1	5		HEK293		42558.3	14031		44550.7	23402.7		51164	44941		48701	41821		46053	37661.3			0.329689	0.525305	0.878372	0.85873	0.817782
	198	1	18	11	11698-V08H	A/duck/Hunan/795/2002	2002	HA	HA1+HA2	His		A	H5N1	5		HEK293		39695.3	7231.67		47082.3	21715		53552.3	36417.7		49557.7	37161		45843	32078			0.182179	0.461213	0.680039	0.749854	0.699736
	84	1	12	5	11712-V08H	A/chicken/India/NIV33487/2006	2006	HA	HA1+HA2	His		A	H5N1	5		HEK293		43684	11152.7		46976.3	27493		50831	30960.3		48258.3	38570.3		45796	30868.3			0.255303	0.585252	0.609084	0.799247	0.67404
	275	1	5	16	40117-V08B	A/barheadedgoose/Qinghai/1A/2005	2005	HA	HA1+HA2	His		A	H5N1	5		Baculo		48977	21384.7		47245.7	34426.7		53073.3	46026.3		48045	44208.7		45404	40692			0.436627	0.728674	0.867221	0.920151	0.896221
	152	1	8	9	11062-V08H1	A/Vietnam/1194/2004	2004	HA	HA1+HA2	His	RERRRKKR->TETR	A	H5N1	5		HEK293		32954.3	5085.33		38478.7	17651.7		50498.3	49916.7		48098.3	35215.3		46342.3	37300			0.154315	0.458739	0.988481	0.732153	0.80488
	239	1	5	14	40004-V08H	A/Xinjiang/1/2006	2006	HA	HA1+HA2	His		A	H5N1	5		HEK293		41323.3	7290		43242.7	24317		50463	49333.3		47037.3	43388		46581.3	38881			0.176414	0.562338	0.977614	0.922416	0.834691
	180	1	18	10	40160-V08B	A/barnswallow/HongKong/D101161/2010	2010	HA	HA1+HA2	His		A	H5N1	5		Baculo		41522.7	10537.7		46508.3	24655.3		49611.3	49801.3		48522.7	37041		44775	34534.7			0.253781	0.530127	1.00383	0.763375	0.771294
	138	1	12	8	11689-V08H	A/HongKong/483/1997	1997	HA	HA1+HA2	His		A	H5N1	5		HEK293		40351.3	11016		46680.3	20969		51701.3	38419		47746.7	38747.7		47984.7	33380.3			0.273002	0.449204	0.743095	0.811526	0.695646
	113	1	5	7	11694-V08H	A/japanesewhiteeye/HongKong/1038/2006	2006	HA	HA1+HA2	His		A	H5N1	5		HEK293		37223.7	11920		43068.3	23589.3		48182.3	47327		48501.3	36638.3		46919	36466.7			0.320226	0.547719	0.982248	0.755409	0.777226
	291	1	3	17	40022-V08H	A/Vietnam/UT31413II/2008	2008	HA	HA1+HA2	His		A	H5N1	5		HEK293		38420.7	13502.7		39682	27115		52081.7	50994		51161	45402		44142.7	38280.3			0.351443	0.683307	0.979116	0.887434	0.867196
	229	1	13	13	11690-V08H	A/goose/Guiyang/337/2006	2006	HA	HA1+HA2	His		A	H5N1	5		HEK293		39043.7	3777		43003	12682.7		52324	34176.3		45336	32033.3		44358.3	25694.7			0.0967378	0.294925	0.653167	0.706576	0.579252
	286	1	16	16	40026-V08H	A/Cambodia/S1211394/2008	2008	HA	HA1+HA2	His		A	H5N1	5		HEK293		44770.7	16641		45390.3	32320.3		54125.3	48587		48449.3	42576		41668.7	40223			0.371694	0.712053	0.897676	0.878774	0.965306
	100	1	10	6	11700-V08H	A/commonmagpie/HongKong/2256/2006	2006	HA	HA1+HA2	His		A	H5N1	5		HEK293		40444	10714		46224.3	20340.7		49208.7	47748		45906.3	36557.7		46137.3	31828.7			0.26491	0.440042	0.970317	0.796353	0.689868
	143	1	17	8	40001-V08H	A/duck/HongKong/P46/1997	1997	HA	HA1+HA2	His		A	H5N1	5		HEK293		33914.3	5429.67		36725	10508.7		48951.7	34649.7		46732.7	30091		41155.3	30400.3			0.160099	0.286145	0.707834	0.643896	0.738673
	58	1	4	4	11062-V08H2	A/Vietnam/1194/2004	2004	HA	HA1+HA2	His		A	H5N1	5		HEK293		27366.7	4022		33740.7	11904.7		49194.3	34439.3		44949.3	33297.3		40427.7	28580.3			0.146967	0.352828	0.700067	0.740775	0.70695
	30	1	12	2	40158-V08B	A/chicken/Vietnam/NCVD016/2008	2008	HA	HA1+HA2	His		A	H5N1	5		Baculo		28587.7	2110		30919	7954.67		47165.7	33929.3		43735	28795.3		41207.7	27586			0.0738081	0.257274	0.719365	0.658405	0.669439
	48	1	12	3	11709-V08H	A/whooperswan/Mongolia/244/2005	2005	HA	HA1+HA2	His		A	H5N1	5		HEK293		24368.7	2401.33		37850	11781.7		44744	37983.7		43828.7	30174.7		44746.7	26054			0.0985418	0.311273	0.848911	0.688469	0.582256
	62	1	8	4	11702-V08H	A/Egypt/N05056/2009	2009	HA	HA1+HA2	His		A	H5N1	5		HEK293		13855.7	368.667		27034.7	6000		49811	24371.3		43490.3	24602.7		41663.7	19252			0.0266076	0.221937	0.489276	0.565704	0.462081
	149	1	5	9	11697-V08H	A/Egypt/2321NAMRU3/2007	2007	HA	HA1+HA2	His		A	H5N1	5		HEK293		18596	923.667		30513	9103.33		49095.7	27910.3		43401.7	29686.3		41257.7	26844.3			0.0496702	0.298343	0.568489	0.683991	0.650651
	59	1	5	4	40015-V08H	A/Hubei/1/2010	2010	HA	HA1+HA2	His		A	H5N1	5		HEK293		3223.67	37.6667		10201	495.333		38653.7	16996.3		35159.7	20094.7		28660.7	11388.7			0.0116844	0.0485573	0.439708	0.571526	0.397362
	216	1	18	12	11713-V08H	A/HongKong/213/2003	2003	HA	HA1+HA2	His	S28W	A	H5N1	5		HEK293		418	81.3333		2365.67	437.333		32412.7	19023.7		28864.7	17462		27560	13595.7			0.194577	0.184867	0.586921	0.604961	0.493312
																		40023.3	8913.83		43896.7	22558.8		50664.7	45483.7		48071.7	37101		45484.5	33957.5			0.222716	0.513908	0.897739	0.771785	0.746573
																																	VN04	0.150641	0.405784	0.844274	0.736464	0.755915
	70	1	16	4	10003-V06H3	A/Vietnam/1203/2004	2004	HA	HA1+HA2	His, Fc	RERRRKKR->TETR	A	H5N1	5		HEK293		50871	34839.7		47773	38325.7		52403	47660.7		49284	45376.7		48932.7	37940.7			0.684863	0.802245	0.909503	0.920718	0.775365
	47	1	11	3	10003-V04H2	A/Vietnam/1203/2004	2004	HA	HA2	Fc		A	H5N1	5		HEK293		47210	35649.3		47859.7	30781		52050.7	30632.3		47140.7	38827.7		44758.3	30008.7			0.755123	0.643151	0.58851	0.823655	0.67046
	106	1	16	6	10003-V06H1	A/Vietnam/1203/2004	2004	HA	HA1	His, Fc		A	H5N1	5		HEK293		45179.7	31386.3		45270	30020.3		50890.7	35560.7		47736.3	41457.7		46450.7	32228.3			0.6947	0.66314	0.698766	0.868472	0.693819
	192	1	12	11	40166-V08H1	A/duck/Shantou/83/2000	2000	HA	HA1	His		A	H6N2	6		HEK293		220	0.333333		2173.33	12.6667		14650	1551.33		12055.3	3248.33		7620	771			0.00151515	0.00582822	0.105893	0.269452	0.101181
	162	1	18	9	40168-V08H1	A/mallard/Ohio/217/1998	1998	HA	HA1	His		A	H6N8	6		HEK293		-44.3333	4		148	-26.3333		11485.7	452		5854.33	599		3485	101			-0.0902256	-0.177928	0.0393534	0.102317	0.0289813
	218	1	2	13	11723-V08H1	A/northernshoveler/California/HKWF115/2007	2007	HA	HA1	His		A	H6N1	6		HEK293		-31.6667	-0.666667		51.6667	-104.667		9230.33	216.333		5307	319		3235	-8			0.0210526	-2.02581	0.0234372	0.0601093	-0.00247295
	285	1	15	16	40027-V08H1	A/chicken/HongKong/17/1977	1977	HA	HA1	His		A	H6N4	6		HEK293		38.6667	-27.6667		-27.6667	-37.3333		12488.3	2609.67		14212	1281.67		6556	428.667			-0.715517	1.3494	0.208968	0.090182	0.0653854
	314	1	8	18	40398-V08H1	A/chicken/Guangdong/C273/2011	2011	HA	HA1	His		A	H6N2	6		HEK293		405.333	-78.3333		341.333	-65.3333		15653.7	1936.33		13760	6177		8980.67	1538.67			-0.193257	-0.191406	0.123698	0.44891	0.171331
	273	1	3	16	40168-V08B	A/mallard/Ohio/217/1998	1998	HA	HA1+HA2	His		A	H6N8	6		Baculo		25732.7	560.667		25916	1193.67		41326	9614		38474.7	11422		31281.3	6734			0.0217881	0.0460591	0.232638	0.296871	0.215272
	102	1	12	6	40027-V08H	A/chicken/HongKong/17/1977	1977	HA	HA1+HA2	His		A	H6N4	6		HEK293		28799	40		37496.3	935.667		44352.3	8415		39069	11453		38382	10511.3			0.00138894	0.0249536	0.189731	0.293148	0.273861
	125	1	17	7	40166-V08B	A/duck/Shantou/83/2000	2000	HA	HA1+HA2	His		A	H6N2	6		Baculo		2872.67	-3.66667		6731.67	157.667		27913.3	2436.33		24927	2010		21011.7	1653.33			-0.0012764	0.0234216	0.0872821	0.0806355	0.0786864
	279	1	9	16	40398-V08B	A/chicken/Guangdong/C273/2011	2011	HA	HA1+HA2	His		A	H6N2	6		Baculo		1839.67	2.66667		5414.67	51.6667		22526.3	3448.33		19969	2267.33		12335.7	930.667			0.00144954	0.00954198	0.15308	0.113543	0.0754452
	172	1	10	10	11723-V08H	A/northernshoveler/California/HKWF115/2007	2007	HA	HA1+HA2	His		A	H6N1	6		HEK293		2236.67	1.33333		4039.67	-4.66667		13796.3	1149.67		14306	2036.33		11351.7	434.333			0.000596125	-0.00115521	0.0833313	0.142341	0.0382616
																																		d14	d28	d45	d73	d86
	145	1	1	9	11212-V08H1	A/chicken/Netherlands/1/2003	2003	HA	HA1	His		A	H7N7	7		HEK293		1565.67	19		7863	165.333		45336.7	12692.7		50667.3	28362		47144.3	25732.3			0.0121354	0.0210267	0.279965	0.559769	0.54582
	270	1	18	15	40104-V08H1	A/Shanghai/1/2013	2013	HA	HA1	His		A	H7N9	7		HEK293		340	20.3333		1445.33	107		44329	11866.7		50649	36116.7		43281	32145			0.0598039	0.0740314	0.267695	0.713078	0.742705
	211	1	13	12	11082-V08H1	A/Netherlands/219/2003	2003	HA	HA1	His		A	H7N7	7		HEK293		2744.67	47.6667		4745.33	1010.33		38612.7	19390.7		44499	22307		46186.3	21859			0.017367	0.212911	0.502184	0.501292	0.473279
	150	1	6	9	40128-V08H1	A/turkey/Italy/214845/2002	2002	HA	HA1	His		A	H7N3	7		HEK293		324	-247		2992.67	148.333		34892	3163.67		40612.3	19672		37823.7	13805.3			-0.762346	0.0495656	0.0906703	0.484385	0.364992
	66	1	12	4	40105-V08H1	A/Hangzhou/1/2013	2013	HA	HA1	His		A	H7N9	7		HEK293		11.6667	-52.6667		882.667	47.3333		24502	4041.67		43078.7	29726.3		35214.3	21152			-4.51429	0.0536254	0.164953	0.690048	0.600665
	177	1	15	10	40106-V08H1	A/pigeon/Shanghai/S1069/2013	2013	HA	HA1	His		A	H7N9	7		HEK293		36	15.3333		379.667	21.6667		23080	4752.33		39466	22537.7		38245.7	18351			0.425926	0.0570676	0.205907	0.571065	0.479819
	184	1	4	11	40170-V08H1	A/ruddyturnstone/NewJersey/563/2006	2006	HA	HA1	His		A	H7N2	7		HEK293		173.333	17.3333		1180.33	-5.33333		26862	3379		37635.7	18833		33363.7	12191			0.1	-0.0045185	0.125791	0.500403	0.365397
	141	1	15	8	40103-V08H1	A/Anhui/1/2013	2013	HA	HA1	His		A	H7N9	7		HEK293		-8.66667	-45		987.333	284.333		20728	4402.67		37523	15090.7		33766.3	12436.7			5.19231	0.287981	0.212402	0.402171	0.368316
	170	1	8	10	40169-V08H1	A/turkey/Italy/4602/1999	1999	HA	HA1	His		A	H7N1	7		HEK293		251.333	6.66667		1300.67	53.6667		17340	3970		31227.7	11449.7		25505	6705.33			0.0265252	0.0412609	0.22895	0.366651	0.262903
	193	1	13	11	40172-V08H1	A/mallard/Netherlands/33/2006	2006	HA	HA1	His		A	H7N8	7		HEK293		65	20		186.333	23.3333		11736.3	504.667		21352.3	6506		18998.3	3011			0.307692	0.125224	0.0430004	0.304697	0.158488
	232	1	16	13	40129-V08H1	A/chicken/SK/HR00011/2007	2007	HA	HA1	His		A	H7N3	7		HEK293		131.667	-23		146	-30.6667		3342.67	333.667		5992.67	425.667		2053.67	342			-0.174684	-0.210046	0.0998205	0.0710313	0.166531
																																		d14	d28	d45	d73	d86
	223	1	7	13	40239-V08H	A/Shanghai/2/2013	2013	HA	HA1+HA2	His		A	H7N9	7		HEK293		4555.33	11		25020.3	1007.67		50735	34398.3		52634	47570.3		52453	45052			0.00241475	0.0402739	0.678	0.903795	0.858902
	163	1	1	10	11082-V08B	A/Netherlands/219/2003	2003	HA	HA1+HA2	His		A	H7N7	7		Baculo		6552.33	163		20780.7	1446.67		48807	22508.3		50531	39161.3		48577.3	38727			0.0248766	0.069616	0.46117	0.774996	0.797224
	221	1	5	13	40172-V08B	A/mallard/Netherlands/33/2006	2006	HA	HA1+HA2	His		A	H7N8	7		Baculo		1465	2.33333		21116.7	1351.67		51149	19575.7		48224.3	37090.3		47343.3	36697.7			0.00159272	0.0640095	0.382718	0.769121	0.775139
	165	1	3	10	40103-V08H	A/Anhui/1/2013	2013	HA	HA1+HA2	His		A	H7N9	7		HEK293		371	-7.33333		8131	165.667		45956.7	16411.3		51956.7	41475.7		50030	37787.3			-0.0197664	0.0203747	0.357105	0.798274	0.755293
	72	1	18	4	40106-V08H	A/pigeon/Shanghai/S1069/2013	2013	HA	HA1+HA2	His		A	H7N9	7		HEK293		1181.67	-9.66667		13815.3	1143.67		47436.7	14593.7		50419	40726.7		47539.3	36004.3			-0.00818054	0.0827824	0.307645	0.807764	0.757359
	85	1	13	5	40104-V08H	A/Shanghai/1/2013	2013	HA	HA1+HA2	His		A	H7N9	7		HEK293		616.333	-41		20500	1601		48101.7	10755		50068	31041		50139.3	31381.7			-0.0665224	0.0780976	0.223589	0.619977	0.625889
	316	1	10	18	40128-V08B	A/turkey/Italy/214845/2002	2002	HA	HA1+HA2	His		A	H7N3	7		Baculo		15520.3	15.3333		30261	5266.67		51367.7	45852		51608.3	51664.3		42516.3	41995			0.000987951	0.174041	0.892624	1.00109	0.987738
	208	1	10	12	40105-V08H	A/Hangzhou/1/2013	2013	HA	HA1+HA2	His		A	H7N9	7		HEK293		5040.67	12.3333		25711.3	3815		48602.3	20744.7		47678.3	34233		49639.3	30572			0.00244677	0.148378	0.426825	0.717999	0.615883
	112	1	4	7	11212-V08B	A/chicken/Netherlands/1/2003	2003	HA	HA1+HA2	His		A	H7N7	7		Baculo		2500	6		13160	1321.67		42668.7	12834		45456.7	29055		43483.7	24299			0.0024	0.100431	0.300783	0.63918	0.558808
	315	1	9	18	40170-V08B	A/ruddyturnstone/NewJersey/563/2006	2006	HA	HA1+HA2	His		A	H7N2	7		Baculo		8155	6.33333		12715.3	5491		28429	25426.3		33056.7	18838.3		27551.3	14788.7			0.00077662	0.431841	0.89438	0.56988	0.536768
																																	AH13	-0.0197664	0.0203747	0.357105	0.798274	0.755293
	317	1	11	18	11722-V08H1	A/pintailduck/Alberta/115/1979	1979	HA	HA1	His		A	H8N4	8		HEK293		163	8		923.667	102		21571.7	7322		24016.3	11116		18216.3	5407.33			0.0490798	0.110429	0.339427	0.462852	0.29684
	178	1	16	10	11722-V08H	A/pintailduck/Alberta/115/1979	1979	HA	HA1+HA2	His		A	H8N4	8		HEK293		228.667	-3.33333		3690.67	24.6667		24980	3464		32446	11489.3		22338.7	6182.33			-0.0145773	0.00668353	0.138671	0.354106	0.276755
	147	1	3	9	40174-V08H1	A/HongKong/35820/2009	2009	HA	HA1	His		A	H9N2	9		HEK293		25	14.6667		685.667	102.333		19705.3	5739.33		23892.3	12161.7		20412.7	6476			0.586667	0.149246	0.291258	0.50902	0.317254
	188	1	8	11	40003-V08H1	A/duck/HongKong/448/1978	1978	HA	HA1	His		A	H9N2	9		HEK293		-48.3333	-17.3333		-56.6667	-40.3333		716.333	0.666667		329.667	25		190.667	-65			0.358621	0.711765	0.000930665	0.0758342	-0.340909
	189	1	9	11	40181-V08H1	A/shorebird/Delaware/261/2003	2003	HA	HA1	His		A	H9N5	9		HEK293		68.3333	22.6667		-2.33333	-5.33333		4287	3458.67		7126.67	1555		5137	1223.67			0.331707	2.28571	0.80678	0.218195	0.238206
	41	1	5	3	40179-V08H1	A/duck/NewZealand/76/1984	1984	HA	HA1	His		A	H9N1	9		HEK293		27.6667	-19.3333		-37.3333	27.6667		1803	684		2493.67	534.333		839.333	223.333			-0.698795	-0.741071	0.379368	0.214276	0.266084
	75	1	3	5	11719-V08H1	A/guineafowl/HongKong/WF10/1999	1999	HA	HA1	His		A	H9N2	9		HEK293		-86	-2		-2.66667	42		5699.67	753.667		6988.67	1405		2894.67	312.667			0.0232558	-15.75	0.13223	0.20104	0.108015
	302	1	14	17	11229-V08H1	A/HongKong/1073/1999	1999	HA	HA1	His		A	H9N2	9		HEK293		53.6667	22		21.6667	35		5537.33	469.333		3347.67	1023.67		1769.33	377.333			0.409938	1.61538	0.084758	0.305785	0.213263
	155	1	11	9	40036-V08H1	A/chicken/HongKong/G9/1997	1997	HA	HA1	His		A	H9N2	9		HEK293		37.3333	-5.33333		121.667	-3.33333		8619.33	1527.33		8304.67	2157		4810.67	841.667			-0.142857	-0.0273973	0.177199	0.259733	0.174958
	294	1	6	17	40178-V08H	A/HongKong/3239/2008	2008	HA	HA1	His		A	H9N2	9		HEK293		-27.3333	-25.6667		-75.6667	-7.33333		7148	375.667		7707.67	834.667		2762	206.333			0.939024	0.0969163	0.0525555	0.10829	0.0747043
	107	1	17	6	40174-V08B	A/HongKong/35820/2009	2009	HA	HA1+HA2	His		A	H9N2	9		Baculo		7196.33	900		10894.3	4487.33		35231.3	11672.7		31269.3	15007.7		28265.7	12384.7			0.125064	0.411896	0.331315	0.479948	0.438152
	234	1	18	13	40181-V08B	A/shorebird/Delaware/261/2003	2003	HA	HA1+HA2	His		A	H9N5	9		Baculo		976	92.3333		1303.33	234		23128.3	6782.67		24292.7	11049.3		16689.7	8296.67			0.0946038	0.17954	0.293262	0.454842	0.497114
	237	1	3	14	40181-V08B	A/shorebird/Delaware/261/2003	2003	HA	HA1+HA2	His		A	H9N5	9		Baculo		193	12.6667		541.667	7		22531.7	9977		23695	19639.7		25103	12305			0.0656304	0.0129231	0.442799	0.828853	0.49018
	209	1	11	12	40178-V08B	A/HongKong/3239/2008	2008	HA	HA1+HA2	His		A	H9N2	9		Baculo		829.667	45.6667		2320.33	449.333		23632	9948		23048.7	10630.3		23256	9487.67			0.0550422	0.19365	0.420955	0.461213	0.407966
	240	1	6	14	40003-V08B	A/duck/HongKong/448/1978	1978	HA	HA1+HA2	His		A	H9N2	9		Baculo		735.667	-55.6667		2485.33	-21		18713	4270.33		24078	7853		17868	4652.67			-0.0756683	-0.00844957	0.228201	0.326148	0.260391
	88	1	16	5	11719-V08H	A/guineafowl/HongKong/WF10/1999	1999	HA	HA1+HA2	His		A	H9N2	9		HEK293		-163	-106.667		914.333	487		17795	6411.67		15946	6926.33		15675.3	7645			0.654397	0.532629	0.360307	0.434362	0.487709
	27	1	9	2	40179-V08B	A/duck/NewZealand/76/1984	1984	HA	HA1+HA2	His		A	H9N1	9		Baculo		17.6667	9		108.333	1		8389.67	1484.67		14268.3	3940.67		13528	1721.67			0.509434	0.00923077	0.176964	0.276183	0.127267
	54	1	18	3	11229-V08H	A/HongKong/1073/1999	1999	HA	HA1+HA2	His		A	H9N2	9		HEK293		-42	-5.66667		749.333	444.667		14185.7	3012		11509.7	6087		9182.67	3125			0.134921	0.593416	0.212327	0.52886	0.340315
	282	1	12	16	40036-V08H	A/chicken/HongKong/G9/1997	1997	HA	HA1+HA2	His		A	H9N2	9		HEK293		214.667	7.66667		1431.33	695		23033.3	8393.33		18839.3	8979.67		15371	8896.33			0.0357143	0.485561	0.364399	0.476645	0.578774
	167	1	5	10	40184-V08H1	A/mallard/Minnesota/SG00194/2007	2007	HA	HA1	His		A	H10N3	10		HEK293		-85	-22.3333		497.333	-44		8580	25.6667		7096.67	364.667		6387.33	54			0.262745	-0.0884718	0.00299145	0.0513856	0.00845423
	154	1	10	9	11693-V08H1	A/duck/HongKong/786/1979	1979	HA	HA1	His		A	H10N3	10		HEK293		48	19.6667		389	-11		5453	-23		8105.33	32.3333		5719	92.3333			0.409722	-0.0282776	-0.00421786	0.00398914	0.016145
	175	1	13	10	40359-V08H1	A/JiangxiDonghu/346/2013	2013	HA	HA1	His		A	H10N8	10		HEK293		83.3333	17		40.3333	25.6667		93	33.3333		252.667	33.3333		110.333	60.3333			0.204	0.636364	0.358423	0.131926	0.546828
	87	1	15	5	40028-V08H1	A/duck/HongKong/562/1979	1979	HA	HA1	His		A	H10N9	10		HEK293		-33	-21		-80	-11.3333		562.667	-143.333		214.667	-215.333		103.667	-113			0.636364	0.141667	-0.254739	-1.00311	-1.09003
	49	1	13	3	40433-V08H1	A/bluewingedteal/Louisiana/SG00073/2007	2007	HA	HA1	His		A	H10N7	10		HEK293		54.6667	-69.6667		118.667	-44.3333		3625.33	88		5211.33	-100.333		2050.33	-38			-1.27439	-0.373596	0.0242736	-0.0192529	-0.0185336
	117	1	9	7	40184-V08B	A/mallard/Minnesota/SG00194/2007	2007	HA	HA1+HA2	His		A	H10N3	10		Baculo		33727.7	6032		38956.7	18951.7		47834.7	30766.3		43983.3	36501.3		41055.7	33352.7			0.178844	0.486481	0.643181	0.82989	0.812377
	98	1	8	6	40028-V08H	A/duck/HongKong/562/1979	1979	HA	HA1+HA2	His		A	H10N9	10		HEK293		19	40.6667		12107.7	1148.33		44219.7	15192.3		38145	14881		33854.7	7069			2.14035	0.0948435	0.343565	0.390117	0.208804
	34	1	16	2	40359-V08B	A/JiangxiDonghu/346/2013	2013	HA	HA1+HA2	His		A	H10N8	10		Baculo		855	-2.33333		9492.33	742.333		33214.3	16749		36774.7	15789.3		34881.3	9855.33			-0.00272904	0.0782035	0.50427	0.429354	0.282539
	310	1	4	18	40433-V08B	A/bluewingedteal/Louisiana/SG00073/2007	2007	HA	HA1+HA2	His		A	H10N7	10		Baculo		22.6667	10.3333		1510.67	70		22673	7511.67		30659.3	7986.67		16212.7	3353.33			0.455882	0.0463372	0.331304	0.260497	0.206834
	96	1	6	6	11693-V08H	A/duck/HongKong/786/1979	1979	HA	HA1+HA2	His		A	H10N3	10		HEK293		-24	-6		3894	271.667		28015	11821.3		30854.7	5912		24234.3	4389.33			0.25	0.0697655	0.421964	0.191608	0.18112
	194	1	14	11	40187-V08H1	A/thickbilledmurre/Newfoundland/031/2007	2007	HA	HA1	His		A	H11N2	11		HEK293		63	2.33333		42.3333	9.66667		1191	92		1290.67	425.333		1104.33	138			0.037037	0.228346	0.077246	0.329545	0.124962
	228	1	12	13	11705-V08H1	A/duck/Yangzhou/906/2002	2002	HA	HA1	His		A	H11N2	11		HEK293		152.667	22		-57	-32.6667		-292	14.3333		1522.33	-117.333		-38.3333	26.6667			0.144105	0.573099	-0.0490868	-0.0770747	-0.695652
	283	1	13	16	11704-V08H1	A/mallard/Alberta/294/1977	1977	HA	HA1	His		A	H11N9	11		HEK293		-11.3333	8.66667		46.3333	-11.6667		1740.33	37.3333		2588.67	115.333		198.333	-11.3333			-0.764706	-0.251799	0.0214518	0.0445532	-0.0571429
	101	1	11	6	11705-V08H	A/duck/Yangzhou/906/2002	2002	HA	HA1+HA2	His		A	H11N2	11		HEK293		75	0		6583.67	219		26685	3524.67		24174.7	1019		21560.7	436			0	0.0332641	0.132084	0.0421516	0.020222
	236	1	2	14	11704-V08H	A/mallard/Alberta/294/1977	1977	HA	HA1+HA2	His		A	H11N9	11		HEK293		110.667	6.33333		1244.33	26.3333		16936.3	653.667		9280.33	69.6667		10530.7	99			0.0572289	0.0211626	0.0385955	0.00750691	0.00940111
	55	1	1	4	40187-V08B	A/thickbilledmurre/Newfoundland/031/2007	2007	HA	HA1+HA2	His		A	H11N2	11		Baculo		156	9		745.333	-1.33333		15129	1028.33		5352.33	311		6253	138.667			0.0576923	-0.00178891	0.067971	0.0581055	0.022176
	222	1	6	13	40029-V08H1	A/mallardduck/Alberta/342/1983	1983	HA	HA1	His		A	H12N1	12		HEK293		-24.6667	-10.3333		106.333	10.3333		2473	114.667		7013.33	1387.67		7000.33	897			0.418919	0.0971787	0.0463674	0.197861	0.128137
	44	1	8	3	11718-V08H1	A/greenwingedteal/ALB/199/1991	1991	HA	HA1	His		A	H12N5	12		HEK293		-54.6667	-11		-48	-10.3333		120.333	31.6667		-143.667	16.6667		-114.667	-59.3333			0.20122	0.215278	0.263158	-0.116009	0.517442
	297	1	9	17	40029-V08H	A/mallardduck/Alberta/342/1983	1983	HA	HA1+HA2	His		A	H12N1	12		HEK293		70.6667	-8.33333		161.667	6.66667		5959	411		21808	3285.67		17103.7	2201.33			-0.117925	0.0412371	0.0689713	0.150663	0.128705
	74	1	2	5	11718-V08H	A/greenwingedteal/ALB/199/1991	1991	HA	HA1+HA2	His		A	H12N5	12		HEK293		-3	7.33333		162.333	21		8415	61.3333		19116.7	4667.33		14219.3	2899.33			-2.44444	0.129363	0.00728857	0.24415	0.203901
	262	1	10	15	40190-V08H	A/blackheadedgull/Sweden/1/1999	1999	HA	HA1	His		A	H13N6	13		HEK293		32.3333	1.66667		67.3333	-3.66667		29.6667	22.3333		-64.3333	6		57.3333	-29			0.0515464	-0.0544554	0.752809	-0.0932642	-0.505814
	307	1	1	18	11721-V08H1	A/blackheadedgull/Netherlands/1/2000	2000	HA	HA1	His		A	H13N8	13		HEK293		30.3333	15.6667		53.6667	37.3333		71.6667	34		124.667	13.3333		54.6667	-19			0.516484	0.695652	0.474419	0.106952	-0.347561
	254	1	2	15	40190-V08B	A/blackheadedgull/Sweden/1/1999	1999	HA	HA1+HA2	His		A	H13N6	13		Baculo		1.33333	13.6667		51.3333	18		3048.33	172		529.667	115.667		100	-12			10.25	0.350649	0.0564243	0.218376	-0.12
	123	1	15	7	11721-V08H	A/blackheadedgull/Netherlands/1/2000	2000	HA	HA1+HA2	His		A	H13N8	13		HEK293		37.3333	-15.3333		16.6667	-45.3333		9173.33	2332		5194.33	-29.6667		1936.33	-49			-0.410714	-2.72	0.254215	-0.00571135	-0.0253056
	274	1	4	16	40192-V08H1	A/mallard/Astrakhan/263/1982	1982	HA	HA1	His		A	H14N5	14		HEK293		-109.333	-35.3333		-49	-28		244.667	86		540.333	-94.6667		381.333	-106.333			0.323171	0.571429	0.351499	-0.1752	-0.278846
	61	1	7	4	40192-V08B	A/mallard/Astrakhan/263/1982	1982	HA	HA1+HA2	His		A	H14N5	14		Baculo		89.6667	-13.6667		403	-20.6667		23015.7	1491.67		32169.3	10922.3		29897	4774.67			-0.152416	-0.0512821	0.0648109	0.339526	0.159704
	224	1	8	13	40193-V08H1	A/australianshelduck/WesternAustralia/1756/1983	1983	HA	HA1	His		A	H15N2	15		HEK293		1.33333	-11.6667		1392	41.3333		11586.3	303.667		22621	3458.33		16665.3	1247.67			-8.75	0.0296935	0.026209	0.152882	0.074866
	81	1	9	5	11720-V08H1	A/duck/Australia/341/1983	1983	HA	HA1	His		A	H15N8	15		HEK293		62.6667	-6.66667		750.667	-37.6667		11492.7	-4.66667		10582.7	393		10818	90.3333			-0.106383	-0.0501776	-0.000406056	0.0371362	0.00835028
	33	1	15	2	40193-V08B	A/australianshelduck/WesternAustralia/1756/1983	1983	HA	HA1+HA2	His		A	H15N2	15		Baculo		96.6667	7.33333		7198	337.667		37467	13323.3		41691.7	12143.7		34017.3	4618.67			0.0758621	0.0469112	0.355602	0.291273	0.135774
	115	1	7	7	11720-V08H	A/duck/Australia/341/1983	1983	HA	HA1+HA2	His		A	H15N8	15		HEK293		251.667	0.333333		13731.7	1806.67		44572.7	11461		42595.3	16372.3		40509.7	7300			0.0013245	0.131569	0.257131	0.384369	0.180204
	242	1	8	14	11711-V08H1	A/blackheadedgull/Sweden/5/1999	1999	HA	HA1	His		A	H16N3	16		HEK293		85.6667	-11.6667		77	-4.66667		834	-29.3333		1169.33	-37		342.667	2.33333			-0.136187	-0.0606061	-0.0351719	-0.031642	0.00680934
	132	1	6	8	11711-V08H	A/blackheadedgull/Sweden/5/1999	1999	HA	HA1+HA2	His		A	H16N3	16		HEK293		24622	234.667		27896.7	384.667		31245.7	8968.67		31242.7	2550.67		27198	1113.67			0.00953077	0.013789	0.287037	0.0816405	0.0409466
	288	1	18	16	40323-V08H1	A/littleyellowshoulderedbat/Guatemala/164/2009	2009	HA	HA1	His		A	H17N10	17		HEK293		15.3333	-10		105.667	32.6667		17.3333	126.667		102.667	-26.6667		-1	-12.6667			-0.652174	0.309148	7.30769	-0.25974	12.6667
	56	1	2	4	40323-V08B	A/littleyellowshoulderedbat/Guatemala/164/2009	2009	HA	HA1+HA2	His		A	H17N10	17		Baculo		31068	196.667		33834.3	6652.67		50888.7	12921.3		36545.3	13808		33138.7	12713.7			0.0063302	0.196625	0.253914	0.377832	0.383651
	153	1	9	9	40324-V08H1	A/flatfacedbat/Peru/033/2010	2010	HA	HA1	His		A	H18N11	18		HEK293		214.667	-622.667		9897	1875.67		12366.3	25689.3		5803.67	1874		2463.67	892.667			-2.90062	0.189519	2.07736	0.322899	0.362333
	220	1	4	13	40324-V08B	A/flatfacedbat/Peru/033/2010	2010	HA	HA1+HA2	His		A	H18N11	18		Baculo		4896.33	-2.66667		13347.3	6.33333		32273.7	260.333		26407.3	1569		21169.7	728			-0.000544625	0.000474502	0.00806643	0.0594153	0.0343888
	142	1	16	8	40045-VNAHC	A/Egypt/2321NAMRU3/2007	2007	NA		None		A	H5N1		1	HEK293		2471	5475		7411.67	7921		13823.3	31380		33247	46259.7		29602.3	47044.3			2.2157	1.06872	2.27007	1.39139	1.58921
	181	1	1	11	40196-VNAHC	A/PuertoRico/8/1934	1934	NA		None		A	H1N1		1	HEK293		848	48		4682.67	598		8063.33	3485.33		17105	11572.3		17511	8539.33			0.0566038	0.127705	0.432245	0.676547	0.487655
	212	1	14	12	40108-V07H	A/Anhui/1/2013	2013	NA		His		A	H7N9		9	HEK293		15.3333	-10.6667		37	-6.33333		2359.33	40		3463	190.333		2467	168.333			-0.695652	-0.171171	0.0169539	0.054962	0.068234
	134	1	8	8	11676-VNAHC	A/Anhui/1/2005	2005	NA		None		A	H5N1		1	HEK293		76.6667	0.333333		480.667	394		358	2.66667		6155	1566		4732.67	307.333			0.00434783	0.819695	0.00744879	0.254427	0.0649387
	50	1	14	3	40569-V07H	A/HongKong/4801/2014	2014	NA		His		A	H3N2		2	HEK293		81.3333	-8		77.3333	-8		-143	72.3333		-26.3333	-1		46.3333	7.66667			-0.0983607	-0.103448	-0.505828	0.0379747	0.165468
	111	1	3	7	40199-V07H	A/Aichi/2/1968	1968	NA		His		A	H3N2		2	HEK293		-33.3333	32		230.667	23		392.667	66		226.333	72		-92.6667	-37			-0.96	0.099711	0.168081	0.318115	0.399281
	166	1	4	10	40017-V07H	A/Babol/36/2005	2005	NA		His		A	H3N2		2	HEK293		70.3333	8.33333		19.6667	12.6667		19	-106		34.3333	-143.667		-176.333	-167.667			0.118483	0.644068	-5.57895	-4.18447	0.950851
	255	1	3	15	40018-V07H	A/Hubei/1/2011	2011	NA		His		A	H5N1		1	HEK293		0	2.66667		15.3333	3		-192.333	73		-154.667	44.6667		-96.6667	-51			#DIV/0!	0.195652	-0.379549	-0.288793	0.527586
	25	1	7	2	11058-V07B	A/California/04/2009	2009	NA		His		A	H1N1		1	Baculo		-18.3333	11.3333		15.3333	40.3333		91.6667	12.6667		81	52.3333		24.6667	50.6667			-0.618182	2.63043	0.138182	0.646091	2.05405
	301	1	13	17	40197-V07H	A/USSR/90/1977	1977	NA		His		A	H1N1		1	HEK293		28.3333	-7.33333		8.66667	3.66667		5.66667	-47.3333		371.333	57.6667		43.6667	-28			-0.258824	0.423077	-8.35294	0.155296	-0.641221
	304	1	16	17	40568-V07H	A/Michigan/45/2015	2015	NA		His		A	H1N1		1	HEK293		39.3333	7.33333		13.6667	-53.3333		2.66667	92		-96	20.3333		-95.6667	4			0.186441	-3.90244	34.5	-0.211806	-0.0418118
	92	1	2	6	40109-V07H	A/Shanghai/1/2013	2013	NA		His		A	H7N9		9	HEK293		11.6667	-81		16	-34		-190.667	9		-82.3333	-112.333		-77.3333	-104.333			-6.94286	-2.125	-0.0472028	1.36437	1.34914
	164	1	2	10	40498-V08B	B/Phuket/3073/2013	2013	HA	HA1+HA2	His		B	B	B		Baculo		586.333	10.3333		3941.33	-1.66667		23752.3	5035.33		27283.7	14799		24784.7	10526.7			0.0176236	-0.000422869	0.211993	0.542412	0.424725
	213	1	15	12	40460-V08H1	B/Ohio/01/2005	2005	HA	HA1	His		B	B	B		HEK293		-20.6667	-27		252.333	-0.333333		17674.7	3861.67		18499.7	6196.33		15544	3159			1.30645	-0.001321	0.218486	0.334943	0.20323
	137	1	11	8	40203-VNAHC	B/Brisbane/60/2008	2008	NA		None		B	B		B	HEK293		1704.67	233		3167.67	2672.67		9055	6338		16040.7	11273		14617.3	9004.67			0.136684	0.843734	0.699945	0.702776	0.616027
	139	1	13	8	40157-V08B	B/Yamagata/16/1988	1988	HA	HA1+HA2	His		B	B	B		Baculo		238.333	-4.66667		875	40.3333		5276.33	505		5138	1183		2204.33	373			-0.0195804	0.0460952	0.0957104	0.230245	0.169212
	271	1	1	16	40016-V08H	B/Brisbane/60/2008	2008	HA	HA1+HA2	His		B	B	B		HEK293		241.333	28.6667		769.333	12		9454	491.667		10403	5064.33		12330.7	2398			0.118785	0.0155979	0.0520062	0.486815	0.194474
	122	1	14	7	40463-V08B	B/Utah/02/2012	2012	HA	HA1+HA2	His		B	B	B		Baculo		1042	-16.3333		543.667	78		5378.67	229.333		9769.67	1098.33		4587	379.333			-0.015675	0.14347	0.0426376	0.112423	0.0826975
	52	1	16	3	40163-V08H	B/Victoria/02/1987	1987	HA	HA1	His		B	B	B		HEK293		341.333	-89		69.6667	-18.3333		-512.333	-84.3333		872.667	-54.3333		-159.333	-58.3333			-0.260742	-0.263158	0.164606	-0.0622613	0.366109
	68	1	14	4	40461-V08H1	B/HongKong/05/1972	1972	HA	HA1	His		B	B	B		HEK293		118	17.3333		9	-10.3333		915	47.6667		4783.33	968		1567.67	116.667			0.146893	-1.14815	0.0520947	0.202369	0.0744206
	210	1	12	12	40157-V08H1	B/Yamagata/16/1988	1988	HA	HA1	His		B	B	B		HEK293		123	-8.66667		92.6667	5.66667		1457.67	167.333		2075.67	510.667		814.333	-120.667			-0.0704607	0.0611511	0.114795	0.246025	-0.148178
	225	1	9	13	11716-V08H1	B/Malaysia/2506/2004	2004	HA	HA1	His		B	B	B		HEK293		178.667	15.3333		-1.33333	-68.3333		156.667	27.3333		854	53		392.333	14.6667			0.0858209	51.25	0.174468	0.0620609	0.0373832
	298	1	10	17	40432-V08H1	B/Florida/07/2004	2004	HA	HA1	His		B	B	B		HEK293		122.667	23.6667		-7.66667	-13.3333		-190.667	57.6667		149.667	-57		-287.333	61.6667			0.192935	1.73913	-0.302448	-0.380846	-0.214617
	295	1	7	17	40498-V08H1	B/Phuket/3073/2013	2013	HA	HA1	His		B	B	B		HEK293		20	-90.3333		-121.333	-90		-516.667	-5.66667		-261	-242.333		-590.333	-384.667			-4.51667	0.741758	0.0109677	0.92848	0.651609
	80	1	8	5	11716-V08H	B/Malaysia/2506/2004	2004	HA	HA1+HA2	His		B	B	B		HEK293		49.3333	-7.33333		15.3333	-30		33.6667	-76.3333		-8	-10		-195	-44.3333			-0.148649	-1.95652	-2.26733	1.25	0.22735
	265	1	13	15	40191-V08B	B/Massachusetts/03/2010	2010	HA	HA1+HA2	His		B	B	B		Baculo		519.667	-10		152.333	15		112.333	52.3333		2039.33	34.3333		155	13.3333			-0.0192431	0.0984683	0.465875	0.0168356	0.0860215
	264	1	12	15	11053-V08H	B/Florida/4/2006	2006	HA	HA1+HA2	His		B	B	B		HEK293		70	3.66667		65	13.3333		62	-5.33333		40.6667	-18.3333		15.3333	4			0.052381	0.205128	-0.0860215	-0.45082	0.26087
	263	1	11	15	40463-V08H1	B/Utah/02/2012	2012	HA	HA1	His		B	B	B		HEK293		54	-4		32.6667	4.66667		115	21		94.6667	17		-20.6667	15			-0.0740741	0.142857	0.182609	0.179577	-0.725806
	133	1	7	8	40016-V08H1	B/Brisbane/60/2008	2008	HA	HA1	His		B	B	B		HEK293		-31	19.6667		-101.333	-6		-374.333	-22.6667		-779	-160		-520.667	-45			-0.634409	0.0592105	0.0605521	0.205392	0.0864277
	26	1	8	2	40462-V08H1	B/Wisconsin/02/2012	2012	HA	HA1	His		B	B	B		HEK293		-9.66667	15.6667		-20.6667	3		53.3333	34.3333		-31	20		-41	-34.6667			-1.62069	-0.145161	0.64375	-0.645161	0.845528
	300	1	12	17	40502-V07B	B/Phuket/3073/2013	2013	NA		His		B	B		B	Baculo		20.3333	15		-17.6667	14.6667		-14.3333	88.6667		356.667	16.6667		92.3333	8.66667			0.737705	-0.830189	-6.18605	0.046729	0.0938628
	269	1	17	15	11053-V08H1	B/Florida/4/2006	2006	HA	HA1	His		B	B	B		HEK293		-9	31.3333		27	7		-125.333	-42		-56.6667	-150.333		-71.6667	-148.667			-3.48148	0.259259	0.335106	2.65294	2.07442
	29	1	11	2	40431-V08H1	B/Brisbane/3/2007	2007	HA	HA1	His		B	B	B		HEK293		-290.333	-75		-344.667	-43.6667		-440.333	-162		-363	-129		-288.333	-98.3333			0.258324	0.126692	0.367903	0.355372	0.34104
	182	1	2	11	40191-V08H1	B/Massachusetts/03/2010	2010	HA	HA1	His		B	B	B		HEK293		-243	-9		-369.667	-115.333		-333	-108.333		1459	355		-2.33333	-117.333			0.037037	0.311993	0.325325	0.243317	50.2857
	324	1	18	18	a-Hu IgA_0.1													5	14		42.3333	44.3333		117.333	60		662.667	202.667		143	105			2.8	1.04724	0.511364	0.305835	0.734266
	323	1	17	18	a-Hu IgA_0.3													170.333	23.6667		172.667	26.3333		1103.33	887.667		3183	638.333		879.333	467.667			0.138943	0.15251	0.804532	0.200545	0.531842
	24	1	6	2	a-Hu IgG 0.1													16	6.33333		8.66667	23		82	52.6667		103.667	9.66667		-8.33333	21.3333			0.395833	2.65385	0.642276	0.0932476	-2.56
	23	1	5	2	a-Hu IgG 0.3													66	35		106	32		201.667	137		247.667	55.3333		123	31.3333			0.530303	0.301887	0.679339	0.223419	0.254743
	320	1	14	18	Hu IgA_0.1													35.6667	-7		28	13		426	308		2322.33	780.667		610.333	315.333			-0.196262	0.464286	0.723005	0.336156	0.516658
	319	1	13	18	Hu IgA_0.3													141.333	28		107.333	26		1691.33	899		10704	1176.67		5629	822.333			0.198113	0.242236	0.531533	0.109928	0.146089
	321	1	15	18	Hu IgA_0.03													71	11.3333		69	17.3333		348.667	113.667		1813.67	328.667		322	173.333			0.159624	0.251208	0.326004	0.181217	0.538302
	20	1	2	2	IgGmix-0.1													21590.3	18540		26081	19319.3		25042.3	24343		24991	20407.7		26526.7	14071.7			0.858718	0.740744	0.972074	0.816601	0.530472
	21	1	3	2	IgGmix-0.03													6156.67	2958.33		9341.67	5136		12967.3	5348.67		12214.3	4356.33		11603.3	1321.33			0.480509	0.549795	0.412472	0.356657	0.113875
	2	1	2	1	PBST													-35.3333	-71.6667		-30.6667	-7.66667		18.6667	-108.667		-7.33333	-58.6667		9.66667	-8.66667			2.0283	0.25	-5.82143	8	-0.896552
	3	1	3	1	PBST													5.66667	-5.33333		-52.6667	-28		-56	-4.33333		-25.3333	-23.3333		41.6667	-29.3333			-0.941176	0.531646	0.077381	0.921053	-0.704
	5	1	5	1	PBST													8.66667	-44.6667		1.66667	-11.3333		63.3333	-14		53	20		45.6667	-43.3333			-5.15385	-6.8	-0.221053	0.377358	-0.948905
	6	1	6	1	PBST													7	4.66667		21	-5.33333		48	91		34.3333	-27.6667		97	59.3333			0.666667	-0.253968	1.89583	-0.805825	0.611684
	7	1	7	1	PBST													-14	6.33333		37.6667	-21.6667		97.6667	37.6667		-33.6667	37.6667		-5.33333	0.666667			-0.452381	-0.575221	0.385666	-1.11881	-0.125
	8	1	8	1	PBST													39.6667	-0.333333		39	5.33333		86.6667	18		90.3333	11.3333		48.6667	45.6667			-0.00840336	0.136752	0.207692	0.125461	0.938356
	9	1	9	1	PBST													-14	7		5.33333	7.33333		6	34		-12	29.6667		68.3333	5.66667			-0.5	1.375	5.66667	-2.47222	0.0829268
	10	1	10	1	PBST													11	17		27.6667	18.6667		42	72.3333		70	31.6667		33.6667	36.6667			1.54545	0.674699	1.72222	0.452381	1.08911
	11	1	11	1	PBST													-79	1		-22	-2.66667		5.33333	15.3333		23.3333	-11		-60	-14.3333			-0.0126582	0.121212	2.875	-0.471429	0.238889
	13	1	13	1	PBST													-63	-15.6667		-38.6667	-24.3333		-14.6667	3		79	13		-8	30.6667			0.248677	0.62931	-0.204545	0.164557	-3.83333
	14	1	14	1	PBST													-2.33333	24		14.3333	35		70	50.6667		31.3333	23		9	-22.6667			-10.2857	2.44186	0.72381	0.734043	-2.51852
	15	1	15	1	PBST													21.3333	-2		4	-21.6667		53.6667	-3.33333		109	9		40.6667	51.3333			-0.09375	-5.41667	-0.0621118	0.0825688	1.2623
	16	1	16	1	PBST													-24.3333	21.3333		-1	-2		15.3333	53		36.3333	19.3333		62	-38.6667			-0.876712	2	3.45652	0.53211	-0.623656
	17	1	17	1	PBST													-35.6667	31		14.3333	23.3333		12.3333	39.6667		-38	-41		-44	-12.6667			-0.869159	1.62791	3.21622	1.07895	0.287879
	19	1	1	2	PBST													-75.3333	-87		-67	-123		-96.6667	-54		-85.3333	-43.3333		-71.3333	16.6667			1.15487	1.83582	0.558621	0.507813	-0.233645
	22	1	4	2	PBST													-4.66667	-44		-92.3333	-77.6667		-17.6667	7.33333		20.6667	33.3333		-64.6667	28.3333			9.42857	0.841155	-0.415094	1.6129	-0.438144
	318	1	12	18	PBST													115.667	5		503.667	54		14126.3	2244		25465.7	13699		18310.3	6831			0.0432277	0.107214	0.158852	0.53794	0.373068
	322	1	16	18	PBST													75.6667	4.33333		47.3333	24		315.333	244.333		3220	584.667		1146	285			0.0572687	0.507042	0.774841	0.181573	0.248691
	1	1	1	1	FIDUCIAL													5827.33	3095		3570.33	1393.33		4513.33	2103		4937	3013		5086	1598.67			0.531118	0.390253	0.465953	0.61029	0.314327
	4	1	4	1	FIDUCIAL													3874	3036.33		6666.33	2809.33		10354	3987		7825.33	5287.33		5766.67	2589			0.783772	0.421421	0.385069	0.675669	0.44896
	12	1	12	1	FIDUCIAL													4916	4144.67		3474.33	1771.33		6579.33	8472		8678	5177.67		5816.67	2906.67			0.843097	0.509834	1.28767	0.596643	0.499713
	18	1	18	1	FIDUCIAL													4431.33	5858		3920	1901.67		6974.67	8960		7348.67	5154.33		9352.67	4000.67			1.32195	0.485119	1.28465	0.701397	0.427757
